# Supplementary material for: RNA-Seq Analysis of Abdominal Fat in Genetically Fat and Lean Chickens Highlights a Divergence in Expression of Genes Controlling Adiposity, Hemostasis, and Lipid Metabolism
Source: PLoS One. 2015 Oct 7;10(10):e0139549. doi: 10.1371/journal.pone.0139549 (PMC4596860; doi:10.1371/journal.pone.0139549)
Supplement: S1 Table — For each primer used for qRT-PCR analysis, gene symbol, gene name, forward and reverse primer sequences, GenBank accession, and amplicon size (bp) are provided. Primers were designed from indicated NCBI GenBank accessions using Primer Express 2.1 software (Applied Biosystems, Inc.). (XLSX) [file pone.0139549.s002.xlsx]

## Sheet: S1 Table
S1 Table. Information on design of primers used for qRT-PCR analysis of adipose gene expression
Gene Symbol	Gene name	Forward (F) and reverse (R) primers	GenBank Accession*	Amplicon Size (bp)
AGTR1	angiotensin II receptor, type 1	5’- GGCCATAGTGCATCCAGTGA -3’ (F)	NM_205157.3	75
		5’- CCAGATGACAATGCAGGTTACTCT -3’ (R)
AGTR2	angiotensin II receptor, type 2	5’- CTGCTGTTGTTGTGGCCTTCT -3’ (F)	XM_426266.3	66
		5’- AGGGCATCCAAAAACGTCAA -3’ (R)
ALB	albumin	5’- CACTGCCATGGTTGACAAGTG -3’ (F)	NM_205261	67
		5’- TGGCACCCTCTTCTCCAAAG -3’ (R)
AR	androgen receptor	5’- TGTGCTGGCCATGACAACA -3’ (F)	NM_001040090	78
		5’- GCTGTCTCTCCCCAAGTTCATT -3’ (R)
BMP15	bone morphogenetic protein 15	5’- TGATCTTGCACTCCTTTTGCA -3’ (F)	NM_001006589	78
		5’- ACCCATGCCAGAGGATTCAG -3’ (R)
CNR1	cannabinoid receptor 1 (brain)	5’- ACCTTCACGGTCCTAGAGAACCT -3’ (F)	NM_001038652	89
		5’- GCCTATGAAATGATAAGAGGGTCTACA -3’ (R)
CYP24A1	cytochrome P450, family 24, subfamily A, polypeptide 1	5’- GCCTGTCCTGAGGAAATCCA -3’ (F)	NM_204979	72
		5’- CGCGCGTTGCAGTTTCT -3’ (R)
DHCR24	24-dehydrocholesterol reductase	5’- GGCTGTGTCGGTGATCCATT -3’ (F)	NM_001031288	68
		5’- TCCCACTCTGAGAATCAGTGCTT -3’ (R)
EDN1	endothelin 1	5’- CCACCTGGATATCATCTGGATCA -3’ (F)	XM_418943	69
		5’- CCGAGAAGGGCCTCCAA -3’ (R)
EDN2	endothelin 2	5’- CGGTCCAGTATTACACATGAGCAT -3’ (F)	NM_001198655	77
		5’- GCTTAAGACAACCACAGGTTTTGG -3’ (R)
ENG	endoglin	5’- CCTGACGACGTGTCTAGCAGTCT -3’ (F)	NM_001080887.1	85
		5’- GACCTGGCGATGACGATTTC -3’ (R)
EP300	E1A binding protein p300	5’- GCCAAGACCGCTTTGTTTACA -3’ (F)	XM_001233887	72
		5’- CACACAGTGCAGTGCCATCTG -3’ (R)
FAAH	fatty acid amide hydrolase	5’- GGTGCGCGCCTTTCG -3’ (F)	XM_422450	66
		5’- CGGTAAAGACAGAGAGAGGATGGA -3’ (R)
FADS2	fatty acid desaturase 2	5’- CTCATCCCCGTGTATTTCCAA -3’ (F)	NM_001160428	68
		5’- CAGGTCCGCCCAGAACCT -3’ (R)
FASN	Fatty acid synthase	5’- TTTCAATGATCCAAATCCAGATATTC -3’ (F)	NM_205155	74
		5’- ACCGGTGTTGGTTTGCAAA -3’ (R)
FGFR2	fibroblast growth factor receptor 2	5’- CAGGAATCCCAGTGGAGGAA -3’ (F)	NM_205319	73
		5’- GGTGCAGTTGGCAGGTTTATC -3’ (R)
FGFR3	fibroblast growth factor receptor 3	5’- AGGTATTCTTTGTGGTCGAGTCAAT -3’ (F)	NM_205509	70
		5’- ATGCGCGTCATCCAAAGTC -3’ (R)
GCG	glucagon	5’- TGCAATGGTTAATGAGCACTAAAAG -3’ (F)	NM_001190165	74
		5’- GATCCGGGAATTTGTCATTCTC -3’ (R)
GCGR	glucagon receptor	5’- TGGAGCACCAACCACAACAT -3’ (F)	NM_001101035	66
		5’- TCAGGATGGCCAGGAACAC -3’ (R)
scGH	short chicken growth hormone isoform	5’- CCTCACCTGCACAGCTCTGA -3’ (F)	AB066586	77
		5’- CTGGATGAGAACCAGTGAAAACC -3’ (R)
GLP1R	glucagon-like peptide 1 receptor	5’- TGTCCAGCCAACAGCATCAG -3’ (F)	NM_001135551	76
		5’- CTGAAGGTAGCCTGGCAAGTG -3’ (R)
GREM1	gremlin 1	5’- GCCGCGCAGGATGGT -3’ (F)	NM_204978	62
		5’- AGAAATCCCGTCAGAAGAAACACA -3’ (R)
GRM8	glutamate receptor, metabotropic 8	5’- TCTTCTTGCCAATATCACCTTAGGT -3’ (F)	XM_425426	75
		5’- GGATTGCTCCAATGCATAAGTG -3’ (R)
HIF1A	hypoxia inducible factor 1, alpha subunit	5’- TCACTTTTTCAGGCAGTTGGAA -3’ (F)	NM_204297	99
		5’- TTTTGCACGCCTTTACACGTT -3’ (R)
HK2	hexokinase 2	5’- TCGTCCGCAACATCCTGAT -3’ (F)	NM_204212	116
		5’- TTTCTATCTGGGACAGGAACTTTGT -3’ (R)
HSD17B7	hydroxysteroid (17-beta) dehydrogenase 7	5’- CTGGACTTCGTCTACCTCAATGC -3’ (F)	XM_422210	69
		5’- CCTTCCAGAGGGCCTTGAA -3’ (R)
IGF1R	insulin-like growth factor 1 receptor	5’- GGCCAAACGTTGACATTCG -3’ (F)	NM_205032	71
		5’- AACCCTCAACGACCGTACAGTT -3’ (R)
IRS2	insulin receptor substrate 2	5’- CATAATTTCAAGCCTATCACAGTACTACCT -3’ (F)	XM_425588	81
		5’- AGGTCCTGTCGCACACCAA -3’ (R)
JMJD1C	jumonji domain containing 1C	5’- TGCCAAGAAAATATAGTCATCGTATTG -3’ (F)	NM_001199546	90
		5’- TTGCAAGTCTAACACAGAGTCACAGT -3’ (R)
LPIN1	lipin 1	5’- GGAGCTCAGGCGCTGACA -3’ (F)	XM_419957	70
		5’- GATGGCAATCGAAGGCAAAT -3’ (R)
MC5R	melanocortin 5 receptor	5’- GCTTCTCGGCATCTTCATTGT -3’ (F)	NM_001031015.1	69
		5’- AGGGCAGGAGATCATCAGGAT -3’ (R)
ME1	malic enzyme 1, NADP(+)-dependent, cytosolic	5’- GCCAGCATTACGGTTTAGCATT -3’ (F)	NM_204303.1	66
		5’- TGTCCCCGGTCATGGATAGT -3’ (R)
NCOA3	nuclear receptor coactivator 3	5’- GACCTCGGACCAATACACCAA -3’ (F)	XM_417385	89
		5’- GCGCTTGACGGGTTTGATT -3’ (R)
NPY	neuropeptide Y	5’- ACTCGGCTCTGAGGCACTACA -3’ (F)	NM_205473	74
		5’- TCAGTGTCTCTGGGCTTGATCTC -3’ (R)
NPY2R	neuropeptide Y receptor Y2	5’- ACCACCGGCGTCAGAAAA -3’ (F)	NM_001031128	65
		5’- GCCAACTGACAGCGAACACA -3’ (R)
PANK1	pantothenate kinase 1	5’- CTGGATGAATTGGACTGTTTGATC-3’ (F)	XM_421664	71
		5’- TCTGGTTGGCCATTGAAACC-3’ (R)
PCK1	phosphoenolpyruvate carboxykinase 1 (soluble)	5’- TGATGACACGGATGGGAACA -3’ (F)	NM_205471	70
		5’- CGAGTGAAGGCATTTCACAAAC -3’ (R)
PGR	progesterone receptor	5’- GGAAGGGCAGCACAACTATTTATG -3’ (F)	NM_205262	84
		5’- GCGACACGCTGGACAGTTC -3’ (R)
PGRMC1	progesterone receptor membrane component 1	5’- GCTTTGGAATGTTGCTGCTAAA -3’ (F)	XM_001234321	72
		5’- AATTCAACGGTCAGGCCTATTG -3’ (R)
POSTN	periostin, osteoblast specific factor	5’- AAGGGCACGCGACCAA -3’ (F)	NM_001030541	79
		5’- TGCAGGTGCTGAAGTATTTCTTTT -3’ (R)
RPL14	ribosomal protein L14	5’-CCTTCGGGAGGCATGCT -3’ (F)	XM_418775	69
		5’-CCACTAGCGCCCTGTTCTG -3’ (R)
RXRG	Retinoid x receptor, gamma	5’- CCGAGCTGGCAGTCGAA -3’ (F)	NM_205294	63
		5’- TTGGTTGAGCTCTCCGTGTTC-3’ (R)
SCD	Stearoyl-CoA desaturase (delta-9-desaturase)	5’-CACCGTGTCCACCACAAGTTC-3’ (F)	NM_204890	65
		5’-GAAGTAGCCCCGCATAGCATT-3’ (R)
SERPING1	serpin peptidase inhibitor, clade G (C1 inhibitor), member 1	5’-TCTTCATGGGACGCCTTAGTG-3’ (F)	XM_003641376	67
		5’-AAGAAACGGAGGCGAGGAA-3’ (R)
SSTR2	somatostatin receptor 2	5’-AGGCCCCCACCAATGC-3’ (F)	NM_001030345	60
		5’-GCGTTGCTGGTTAGGTCGAA-3’ (R)
TTR	transthyretin	5’-CATGAATATGCTGATGTGGTGTTC-3’ (F)	NM_205335.2	72
		5’-TGAGGAGAGCAGCGATGGTA-3’ (R)
WNT4	wingless-type MMTV integration site family, member 4	5’-TCTCTAACTGACCCTGCTTCTCTCT-3’ (F)	NM_204783	65
		5’-TGCAGCGTCTGGGTCGTT-3’ (R)
	*Primers were designed from the NCBI GenBank accessions using Primer Express 2.1 software
	(Applied Biosystems, Inc.).
