# Supplementary material for: RNA-Seq Analysis of Abdominal Fat in Genetically Fat and Lean Chickens Highlights a Divergence in Expression of Genes Controlling Adiposity, Hemostasis, and Lipid Metabolism
Source: PLoS One. 2015 Oct 7;10(10):e0139549. doi: 10.1371/journal.pone.0139549 (PMC4596860; doi:10.1371/journal.pone.0139549)
Supplement: S2 Table — This table provides a summary for all samples used in the RNA-Seq analysis. Information for each biological sample includes: multiplexing number, genotype, NCBI GEO sample ID, total input reads, single reads after trimming, paired-end reads after trimming, total reads mapped, single reads mapped, paired-end reads mapped, total reads unmapped, single reads unmapped, paired-end reads unmapped, genes with reads per kilobase of transcript per million mapped reads (RPKM) > 0, and transcripts with RPKM > 0. (XLSX) [file pone.0139549.s003.xlsx]

## Sheet: Sheet1
S2 Table. Detailed summary of RNA-Seq analysis of abdominal fat in 4 FL and 4 LL cockerels at 7 wk
Number of Multiplexed Libraries per Lane	Genotype	NCBI GEO Sample ID	Read Trimming			Read Mapping						Genes with RPKM > 0	Transcript with RPKM > 0
			Total input reads	Single reads after trimming	Paired-end reads after trimming	Total reads mapped	Single reads mapped	Paired-end reads mapped	Total reads unmapped	Single reads unmapped	Paired-end reads unmapped
1	FL	FL-BioRep4-TechRep1	123684443	1483291	122201152	54635884	70437	54565447	69048559	1412854	67635705	13890	15550
1	LL	LL-BioRep3-TechRep1	187851741	5150629	182701112	71052506	151343	70901163	116799235	4999286	111799949	14134	15853
4	FL	FL-BioRep1-TechRep1	67981422	374492	67606930	37766450	111241	37655209	30214972	263251	29951721	13202	14646
4	FL	FL-BioRep2-TechRep1	40599699	562913	40036786	22063316	239989	21823327	18536383	322924	18213459	12695	14043
4	FL	FL-BioRep3-TechRep1	68797344	300106	68497238	37785740	92663	37693077	31011604	207443	30804161	12981	14384
4	LL	LL-BioRep1-TechRep1	70428402	837782	69590620	38636458	383161	38253297	31791944	454621	31337323	13303	14827
4	LL	LL-BioRep2-TechRep1	69132279	462273	68670060	36211662	103175	36108487	32920617	359098	32561519	13130	14464
4	LL	LL-BioRep4-TechRep1	61778096	359616	61484800	33213632	80702	33132930	28564464	278914	28285550	13129	14505
8	FL	FL-BioRep1-TechRep2	51532133	456667	51075466	25256192	83731	25172461	26275941	372936	25903005	12929	14291
8	FL	FL-BioRep1-TechRep3	51726189	500317	51225872	25392886	81720	25311166	26333303	418597	25914706	12935	14294
8	FL	FL_BioRep2-TechRep2	27712731	415125	27297606	12652395	55468	12596927	15060336	359657	14700679	12170	13306
8	FL	FL-BioRep2-TechRep3	27757837	465355	27292482	12700385	54611	12645774	15057452	410744	14646708	12190	13386
8	FL	FL-BioRep3-TechRep2	50290194	348934	49941260	24145317	72330	24072987	26144877	276604	25868273	12751	14077
8	FL	FL-BioRep3-TechRep3	50352515	374175	49978340	24209459	69846	24139613	26143056	304329	25838727	12666	14012
8	FL	FL-BioRep4-TechRep2	25964742	296710	25668032	15106781	40253	15066528	10857961	256457	10601504	12975	14334
8	FL	FL-BioRep4-TechRep3	25940093	330577	25609516	15119068	38610	15080458	10821025	291967	10529058	12955	14326
8	LL	LL-BioRep1-TechRep2	25961702	278416	25683286	12029960	43975	11985985	13931742	234441	13697301	12254	13482
8	LL	LL-BioRep1-TechRep3	25943162	304662	25638500	12042964	42901	12000063	13900198	261761	13638437	12268	13411
8	LL	LL-BioRep2-TechRep2	49670566	546874	49123620	22271620	76606	22195014	27398946	470268	26928678	12810	14022
8	LL	LL-BioRep2-TechRep3	49843551	610679	49232872	22405769	74812	22330957	27437782	535867	26901915	12789	14038
8	LL	LL-BioRep3-TechRep2	28149160	565520	27583640	15281475	52652	15228823	12867685	512868	12354817	13165	14491
8	LL	LL-BioRep3-TechRep3	28071596	637884	27433712	15279496	51356	15228140	12792100	586528	12205572	13126	14530
8	LL	LL-BioRep4-TechRep2	57179958	557650	56622308	26793892	81613	26712279	30386066	476037	29910029	13042	14350
8	LL	LL-BioRep4-TechRep3	57257414	615296	56642118	26874991	78146	26796845	30382423	537150	29845273	13027	14321
