# Supplementary material for: RNA-Seq Analysis of Abdominal Fat in Genetically Fat and Lean Chickens Highlights a Divergence in Expression of Genes Controlling Adiposity, Hemostasis, and Lipid Metabolism
Source: PLoS One. 2015 Oct 7;10(10):e0139549. doi: 10.1371/journal.pone.0139549 (PMC4596860; doi:10.1371/journal.pone.0139549)
Supplement: S3 Table — The table contains a list of the top 5% of highly-expressed genes found in adipose tissue. Information provided for each gene includes feature ID, gene symbol, Entrez Gene name, fold change and average reads (i.e., number reads averaged across FL and LL chickens for each gene). No fold-difference or statistical cutoff was applied to the Highest Expressed (HE) Gene list (Worksheet 1). Two additional worksheets provide a list of HE genes with a < ±1.2-fold difference in FL/LL expression ratio [164 HE genes in FL (>1.2-fold difference; Worksheet 2) and 155 HE genes in LL (< -1.2-fold difference; Worksheet 3). (XLSX) [file pone.0139549.s004.xlsx]

## Sheet: Highest Expressed (HE) Genes
S3 Table. 900 Highest Expressed (HG) Genes in Abdominal Fat of FL and LL Chickens at 7 wk
Feature ID	Gene Symbol	Entrez Gene Name	Fold Change	Average Reads
Q90908_CHICK	MYH1	myosin, heavy chain 1, skeletal muscle, adult	218.533	10490.2
ENSGALG00000011086	ACTA1	actin, alpha 1, skeletal muscle	27.181	31251.7
Q7LZS1_CHICK	GGA.5954	12K serum protein, beta-2-m cross-reactive	2.625	5852.38
IBP2_CHICK	IGFBP2	insulin-like growth factor binding protein 2, 36kDa	2.479	5886.36
ATP8A1	ATP8A1	ATPase, aminophospholipid transporter (APLT), class I, type 8A, member 1	1.958	4688.66
GAPDH	GAPDH	glyceraldehyde-3-phosphate dehydrogenase	1.851	4404.18
TPM1_CHICK	TPM1	tropomyosin 1 (alpha)	1.828	5155.39
FAM57A	FAM57A	family with sequence similarity 57, member A	1.775	7966.9
ENSGALG00000005734		Uncharacterized protein	1.712	62294.1
PROS1	PROS1	protein S (alpha)	1.703	7236.36
Q9YGM2_CHICK	SCD	stearoyl-CoA desaturase (delta-9-desaturase)	1.697	93948.6
G3P_CHICK	GAPDH	glyceraldehyde-3-phosphate dehydrogenase	1.692	22820.3
GRIK1	GRIK1	glutamate receptor, ionotropic, kainate 1	1.69	10419.5
Q643S1_CHICK	BMPER	BMP binding endothelial regulator	1.685	9707.73
ANXA1_CHICK	ANXA1	annexin A1	1.633	40453.3
WBSCR17	WBSCR17	Williams-Beuren syndrome chromosome region 17	1.627	4905.94
Q5ZM85_CHICK	NIPA1	non imprinted in Prader-Willi/Angelman syndrome 1	1.606	6585.67
PON2_CHICK	PON2	paraoxonase 2	1.576	4869.3
A6NAB8_CHICK	FADS2	fatty acid desaturase 2	1.575	6763.99
CYB5_CHICK	CYB5A	cytochrome b5 type A (microsomal)	1.559	5503.38
PRDX6_CHICK	PRDX6	peroxiredoxin 6	1.557	17247.2
HSD17B7	HSD17B7	hydroxysteroid (17-beta) dehydrogenase 7	1.548	4293.33
LOC425086	LOC425086	uncharacterized LOC425086	1.548	7877.11
ABHD12B	ABHD12B	abhydrolase domain containing 12B	1.543	23745.8
PHTF2_CHICK	PHTF2	putative homeodomain transcription factor 2	1.54	4834.19
NPR3	NPR3	natriuretic peptide receptor C/guanylate cyclase C (atrionatriuretic peptide receptor C)	1.526	9236.11
FAM89A	FAM89A	family with sequence similarity 89, member A	1.518	5269.44
GSTT1	GSTT1	glutathione S-transferase theta 1	1.508	10066.8
HSP70_CHICK	HSPA2	heat shock 70kDa protein 2	1.504	24035.6
Q5ZKW4_CHICK	UGP2	UDP-glucose pyrophosphorylase 2	1.502	6959.74
Q8AYP7_CHICK	HK2	hexokinase 2	1.491	5269.71
WLS_CHICK	WLS	wntless homolog (Drosophila)	1.49	14152.9
ADAMTS15	ADAMTS15	ADAM metallopeptidase with thrombospondin type 1 motif, 15	1.483	5557.96
Q5ZK58_CHICK	ASAH1	N-acylsphingosine amidohydrolase (acid ceramidase) 1	1.478	12417.8
Q5F3U3_CHICK		Putative uncharacterized protein	1.463	5744.38
TLCD1	TLCD1	TLC domain containing 1	1.457	10527
Q800V4_CHICK	FABP3	fatty acid binding protein 3, muscle and heart (mammary-derived growth inhibitor)	1.447	10215.6
DOCK4	DOCK4	dedicator of cytokinesis 4	1.445	5310.35
CAN2_CHICK	CAPN2	calpain 2, (m/II) large subunit	1.443	7035.02
PGAM1_CHICK	PGAM1	phosphoglycerate mutase 1 (brain)	1.441	6724.48
Q6EE57_CHICK	RPS8	ribosomal protein S8	1.419	14711.8
PGRC1_CHICK	PGRMC1	progesterone receptor membrane component 1	1.417	22381.3
Q5F3Y3_CHICK	FAM177A1	family with sequence similarity 177, member A1	1.413	4562.73
PRAF3_CHICK	ARL6IP5	ADP-ribosylation-like factor 6 interacting protein 5	1.407	7534.01
SLC24A6	SLC24A6	solute carrier family 24 (sodium/lithium/calcium exchanger), member 6	1.406	6914.68
NAP1L1	NAP1L1	nucleosome assembly protein 1-like 1	1.392	6749.65
RLA1_CHICK	RPLP1	ribosomal protein, large, P1	1.39	10496
NFASC_CHICK	NFASC	neurofascin	1.381	16338.4
TMEM123	TMEM123	transmembrane protein 123	1.377	5815.8
BRPK	PINK1	PTEN induced putative kinase 1	1.362	7504.02
SAP_CHICK	PSAP	prosaposin	1.361	83190.5
GPC4	GPC4	glypican 4	1.354	39094
LDHB_CHICK	LDHB	lactate dehydrogenase B	1.354	8127.24
ITGB1BP3	NMRK2	nicotinamide riboside kinase 2	1.352	8849.58
FRIH_CHICK	FTH1	ferritin, heavy polypeptide 1	1.348	285581
ADAMTS2	ADAMTS2	ADAM metallopeptidase with thrombospondin type 1 motif, 2	1.344	18257
LGMN	LGMN	legumain	1.343	21059
ENSGALG00000018512		Uncharacterized protein	1.34	7436.92
GPD1	GPD1	glycerol-3-phosphate dehydrogenase 1 (soluble)	1.336	16640.8
Q5ZJF8_CHICK	DUSP10	dual specificity phosphatase 10	1.333	4526.09
ALDH2	ALDH2	aldehyde dehydrogenase 2 family (mitochondrial)	1.327	7631.7
G0S2	G0S2	G0/G1switch 2	1.327	6775.04
Q5ZII4_CHICK	PTGR1	prostaglandin reductase 1	1.327	7310.38
LAC_CHICK	IGL@	Ig lambda chain C region	1.325	5191.66
Q5ZHY4_CHICK	STAU1	staufen, RNA binding protein, homolog 1 (Drosophila)	1.325	7254.42
ULK2	ULK2	unc-51-like kinase 2 (C. elegans)	1.316	10455.4
OCX32_CHICK	RARRES1	retinoic acid receptor responder (tazarotene induced) 1	1.303	11202.4
TMEM119	TMEM119	transmembrane protein 119	1.303	6491.91
TMEM63C	TMEM63C	transmembrane protein 63C	1.299	10198.5
Q8UVD4_CHICK	HIPK2	homeodomain interacting protein kinase 2	1.298	14164.5
B3TZB4_CHICK	PNPLA2	patatin-like phospholipase domain containing 2	1.298	40997.1
MYO1C_CHICK	MYO1C	myosin IC	1.295	30352.9
Q5F3C9_CHICK	SH3BGRL	SH3 domain binding glutamic acid-rich protein like	1.295	33057.3
Q5ZIR7_CHICK	FABP5	fatty acid binding protein 5 (psoriasis-associated)	1.294	10800.2
RETSAT	RETSAT	retinol saturase (all-trans-retinol 13,14-reductase)	1.289	57909.2
Q5ZJ95_CHICK	SGTB	small glutamine-rich tetratricopeptide repeat (TPR)-containing, beta	1.287	8019.39
SBDS_CHICK	SBDS	Shwachman-Bodian-Diamond syndrome	1.285	7232.6
Q5ZHR4_CHICK	GARS	glycyl-tRNA synthetase	1.275	4356.16
Q5ZIC0_CHICK	HSP90AA1	heat shock protein 90kDa alpha (cytosolic), class A member 1	1.271	30544.1
Q5ZKB4_CHICK	MMD	monocyte to macrophage differentiation-associated	1.268	76395.8
DUSP3	DUSP3	dual specificity phosphatase 3	1.258	4342.45
NF2L1_CHICK	NFE2L1	nuclear factor (erythroid-derived 2)-like 1	1.254	12593.2
PHKA1	PHKA1	phosphorylase kinase, alpha 1 (muscle)	1.252	4421.23
DBNDD2	DBNDD2	dysbindin (dystrobrevin binding protein 1) domain containing 2	1.25	5150.8
DHRS7	DHRS7	dehydrogenase/reductase (SDR family) member 7	1.248	7176.11
Q5ZJZ2_CHICK	RPL3	ribosomal protein L3	1.247	9996.99
FAS_CHICK	FASN	fatty acid synthase	1.242	32362.2
THRSPA	THRSPA	thyroid hormone responsive	1.242	42779.6
ANXA2_CHICK	ANXA2	annexin A2	1.24	47371.2
TFPI2	TFPI2	tissue factor pathway inhibitor 2	1.24	12488.4
MDH2	MDH2	malate dehydrogenase 2, NAD (mitochondrial)	1.239	5214.45
Q58G84_CHICK	SSTR2	somatostatin receptor 2	1.235	25728.6
HSP7C_CHICK	HSPA8	heat shock 70kDa protein 8	1.234	38968.7
ADAMTS9	ADAMTS9	ADAM metallopeptidase with thrombospondin type 1 motif, 9	1.233	5321.2
WBP2	WBP2	WW domain binding protein 2	1.233	4667.85
Q5F379_CHICK	SEC31B	SEC31 homolog B (S. cerevisiae)	1.226	6114.81
GSTT1_CHICK	GSTT1	glutathione S-transferase theta 1	1.225	6975.95
A0M8T7_CHICK	CAV2	caveolin 2	1.223	21603.9
KPYK_CHICK	PKM	pyruvate kinase, muscle	1.222	13120.1
SESN1	SESN1	sestrin 1	1.222	6638.61
Q5ZME5_CHICK	SERINC1	serine incorporator 1	1.221	8012.63
Q5ZJV3_CHICK	DNAJA1	DnaJ (Hsp40) homolog, subfamily A, member 1	1.22	13038.4
AK2	AK2	adenylate kinase 2	1.219	6201.46
ACBD5_CHICK	ACBD5	acyl-CoA binding domain containing 5	1.217	5132.15
CDC42BPA	CDC42BPA	CDC42 binding protein kinase alpha (DMPK-like)	1.213	11570.5
COBL	COBL	cordon-bleu homolog (mouse)	1.213	4494.84
VIME_CHICK	VIM	vimentin	1.213	182781
PGK_CHICK	PGK1	phosphoglycerate kinase 1	1.212	4385.84
ANXA5_CHICK	ANXA5	annexin A5	1.208	23452.2
SLC1A6	SLC1A6	solute carrier family 1 (high affinity aspartate/glutamate transporter), member 6	1.207	10928
PACN2_CHICK	PACSIN2	protein kinase C and casein kinase substrate in neurons 2	1.205	5504.8
ANG	ANG	angiogenin, ribonuclease, RNase A family, 5	1.203	5740.98
EEF1D	EEF1D	eukaryotic translation elongation factor 1 delta (guanine nucleotide exchange protein)	1.202	12839.7
ABHD5	ABHD5	abhydrolase domain containing 5	1.198	10893.6
S10AB_CHICK	S100A11	S100 calcium binding protein A11	1.195	12237.1
EXTL3	EXTL3	exostoses (multiple)-like 3	1.192	10931.5
D3XFI0_CHICK	PLIN1	perilipin 1	1.192	54721.6
Q5F3K3_CHICK	SLC40A1	solute carrier family 40 (iron-regulated transporter), member 1	1.191	25445.4
ZYX_CHICK	ZYX	zyxin	1.187	6666.84
Q90W08_CHICK	IFRD1	interferon-related developmental regulator 1	1.186	5686.5
SODC_CHICK	SOD1	superoxide dismutase 1, soluble	1.186	4916.2
TNC	TNC	tenascin C	1.186	8413.97
CCNG1	CCNG1	cyclin G1	1.185	4770.16
PLIN1	PLIN1	perilipin 1	1.184	30608.7
GNAI1_CHICK	GNAI1	guanine nucleotide binding protein (G protein), alpha inhibiting activity polypeptide 1	1.182	4398.41
Q9I9D1_CHICK	VDAC2	voltage-dependent anion channel 2	1.181	7269.33
HOP_CHICK	HOPX	HOP homeobox	1.179	4775.47
D0VX31_CHICK	UQCRC1	Mitochondrial ubiquinol-cytochrome-c reductase complex core	1.179	4624.71
TPIS_CHICK	TPI1	triosephosphate isomerase 1	1.179	5027.54
Q5ZM10_CHICK	ACOX1	acyl-CoA oxidase 1, palmitoyl	1.178	22460
CDS2	CDS2	CDP-diacylglycerol synthase (phosphatidate cytidylyltransferase) 2	1.176	8870.77
GRP78_CHICK	HSPA5	heat shock 70kDa protein 5 (glucose-regulated protein, 78kDa)	1.176	20746.7
Q8JGU2_CHICK	KARS	lysyl-tRNA synthetase	1.176	8168.14
CD99L2	CD99L2	CD99 molecule-like 2	1.175	4839.29
C7G537_CHICK	COTL1	coactosin-like 1 (Dictyostelium)	1.175	4913.51
NU3M_CHICK	ND3	NADH dehydrogenase, subunit 3 (complex I)	1.175	18558
WFDC1_CHICK	WFDC1	WAP four-disulfide core domain 1	1.175	4739.59
RPS29	RPS29	ribosomal protein S29	1.173	5819.08
Q5ZLZ6_CHICK	SLC16A1	solute carrier family 16, member 1 (monocarboxylic acid transporter 1)	1.173	5220.56
CH60_CHICK	HSPD1	heat shock 60kDa protein 1 (chaperonin)	1.172	6453.87
Q5ZJT3_CHICK	PPT1	palmitoyl-protein thioesterase 1	1.171	5096.08
F10A1_CHICK	ST13	suppression of tumorigenicity 13 (colon carcinoma) (Hsp70 interacting protein)	1.17	6314.59
YIPF3_CHICK	YIPF3	Yip1 domain family, member 3	1.169	5642.16
Q90YX6_CHICK	RAB1A	RAB1A, member RAS oncogene family	1.165	9729.26
NU6M_CHICK	ND6	NADH dehydrogenase, subunit 6 (complex I)	1.163	18404.2
Q5ZLF7_CHICK	KPNA4	karyopherin alpha 4 (importin alpha 3)	1.162	5458.28
TPRG1L	TPRG1L	tumor protein p63 regulated 1-like	1.162	7476
SOD3	SOD3	superoxide dismutase 3, extracellular	1.161	6989.13
Q5ZIR0_CHICK	BRP44L	brain protein 44-like	1.16	4822.43
TEX2	TEX2	testis expressed 2	1.16	8997.59
ABCD2	ABCD2	ATP-binding cassette, sub-family D (ALD), member 2	1.158	5873.07
CAP1	CAP1	CAP, adenylate cyclase-associated protein 1 (yeast)	1.158	6165.03
CALN_CHICK	CALM1	Neo-calmodulin	1.158	22967.1
Q5ZL39_CHICK	PPP1CC	protein phosphatase 1, catalytic subunit, gamma isozyme	1.158	8454.01
Q5ZLF8_CHICK	MAP1LC3B	microtubule-associated protein 1 light chain 3 beta	1.157	7641.19
O42351_CHICK	RABEP1	rabaptin, RAB GTPase binding effector protein 1	1.157	6255.43
EGR1_CHICK	EGR1	early growth response 1	1.156	12860.4
PTPRB	PTPRB	protein tyrosine phosphatase, receptor type, B	1.154	5367.23
COX2_CHICK	COX2	cytochrome c oxidase subunit II	1.153	173001
CIDEA	CIDEA	cell death-inducing DFFA-like effector a	1.152	18458.8
TGOLN2	TGOLN2	trans-golgi network protein 2	1.151	4523.06
B2MG_CHICK	B2M	beta-2-microglobulin	1.15	45012.6
Q5ZMU3_CHICK	GPI	glucose-6-phosphate isomerase	1.15	6205.8
IPO7	IPO7	importin 7	1.15	8616.53
Q5ZIM4_CHICK	PSMD2	proteasome (prosome, macropain) 26S subunit, non-ATPase, 2	1.149	4618.15
Q5ZM58_CHICK	ACTR1A	ARP1 actin-related protein 1 homolog A, centractin alpha (yeast)	1.147	8884.36
Q5ZKY7_CHICK	CD82	CD82 molecule	1.147	15631.1
SGK1_CHICK	SGK1	serum/glucocorticoid regulated kinase 1	1.147	6587.18
BSG	BSG	basigin (Ok blood group)	1.145	9931.03
PKHB2_CHICK	PLEKHB2	pleckstrin homology domain containing, family B (evectins) member 2	1.145	9926.59
CYR61_CHICK	CYR61	cysteine-rich, angiogenic inducer, 61	1.142	4624.29
LY6E	LY6E	lymphocyte antigen 6 complex, locus E	1.141	51896.1
ENSGALG00000013537	TPM3	tropomyosin 3	1.141	9000.43
ATPB_CHICK	ATP5B	ATP synthase, H+ transporting, mitochondrial F1 complex, beta polypeptide	1.14	4987.98
RSSA_CHICK	RPSA	ribosomal protein SA	1.14	20917.7
CRIP2	CRIP2	cysteine-rich protein 2	1.139	10005.9
Q5ZIE0_CHICK	EIF5	eukaryotic translation initiation factor 5	1.139	14101.8
Q5ZIZ6_CHICK	CTBP1	C-terminal binding protein 1	1.138	7239.75
IF2G_CHICK	EIF2S3	eukaryotic translation initiation factor 2, subunit 3 gamma, 52kDa	1.138	6583.21
NU1M_CHICK	ND1	NADH dehydrogenase, subunit 1 (complex I)	1.138	139661
XPR1	XPR1	xenotropic and polytropic retrovirus receptor 1	1.138	5777.97
C12orf11	ASUN	asunder, spermatogenesis regulator homolog (Drosphila)	1.137	5357.73
CPD	CPD	carboxypeptidase D	1.136	5464.94
FAM129B	FAM129B	family with sequence similarity 129, member B	1.136	4719.83
RB11A_CHICK	RAB11A	RAB11A, member RAS oncogene family	1.135	5497.14
EPB41L1	EPB41L1	erythrocyte membrane protein band 4.1-like 1	1.133	10903.8
Q5ZJC4_CHICK	ATP6V0E1	ATPase, H+ transporting, lysosomal 9kDa, V0 subunit e1	1.132	6752.05
EMC1	EMC1	ER membrane protein complex subunit 1	1.132	4347.53
SLC25A6	SLC25A6	solute carrier family 25 (mitochondrial carrier; adenine nucleotide translocator), member 6	1.13	26247
AT2A2_CHICK	ATP2A2	ATPase, Ca++ transporting, cardiac muscle, slow twitch 2	1.128	9804.68
R3HCC1	R3HCC1	R3H domain and coiled-coil containing 1	1.128	4351.42
FAK1_CHICK	PTK2	PTK2 protein tyrosine kinase 2	1.127	8550.76
ZNF706	ZNF706	zinc finger protein 706	1.127	7608.81
Q5ZMM4_CHICK	CAT	catalase	1.126	18874.7
ENSGALG00000002431	CFH	complement factor H	1.125	28417.7
LOC770972	LOC770972	similar to autotaxin-t	1.123	5301.43
STARD13	STARD13	StAR-related lipid transfer (START) domain containing 13	1.123	6338.09
ATP6_CHICK	ATP6	ATP synthase F0 subunit 6	1.122	241036
EIF1	EIF1	eukaryotic translation initiation factor 1	1.122	7351.34
Q5F345_CHICK	ELOVL1	ELOVL fatty acid elongase 1	1.12	6289.14
Q5ZI39_CHICK	PLS3	plastin 3	1.12	18866.9
RFTN1_CHICK	RFTN1	raftlin, lipid raft linker 1	1.12	11319.9
FAM20C	FAM20C	family with sequence similarity 20, member C	1.116	6257.03
Q9I8F3_CHICK	TAX1BP1	Tax1 (human T-cell leukemia virus type I) binding protein 1	1.114	5630.75
OPTN_CHICK	OPTN	optineurin	1.113	6021.41
Q5ZMR0_CHICK		Putative uncharacterized protein	1.113	4941.39
Q5ZMI8_CHICK	NRD1	nardilysin (N-arginine dibasic convertase)	1.112	5457
Q5ZM53_CHICK	CLINT1	clathrin interactor 1	1.111	8233.82
Q5F494_CHICK	DGKZ	diacylglycerol kinase, zeta	1.11	6254.37
Q5ZM17_CHICK	EHD3	EH-domain containing 3	1.11	18952.2
LGALS1	LGALS1	lectin, galactoside-binding, soluble, 1	1.11	4338.35
Q92070_CHICK	ITGB2	integrin, beta 2 (complement component 3 receptor 3 and 4 subunit)	1.109	4474.33
RLA0_CHICK	RPLP0	ribosomal protein, large, P0	1.109	19162.2
PLOD2	PLOD2	procollagen-lysine, 2-oxoglutarate 5-dioxygenase 2	1.108	5043.81
SLC43A2	SLC43A2	solute carrier family 43, member 2	1.108	6898.03
MFGE8	MFGE8	milk fat globule-EGF factor 8 protein	1.107	43834.9
PPIB_CHICK	PPIB	peptidylprolyl isomerase B (cyclophilin B)	1.107	10058.5
RIC8A_CHICK	RIC8A	resistance to inhibitors of cholinesterase 8 homolog A (C. elegans)	1.107	5540.65
Q5ZJ52_CHICK	SERINC3	serine incorporator 3	1.107	18417
TSPAN7	TSPAN7	tetraspanin 7	1.107	5453.35
HEBP1_CHICK	HEBP1	heme binding protein 1	1.106	6239
ITIH5	ITIH5	inter-alpha-trypsin inhibitor heavy chain family, member 5	1.104	21636.2
A7UH64_CHICK	RAMP2	receptor (G protein-coupled) activity modifying protein 2	1.104	4955.69
Q5ZMW1_CHICK	ACO2	aconitase 2, mitochondrial	1.103	8263.59
Q8QH01_CHICK	FMO6P	flavin containing monooxygenase 6 pseudogene	1.103	24064.1
Q90838_CHICK	PTRF	polymerase I and transcript release factor	1.103	88713.7
LOC425531	LOC425531	ras-related protein Rab-18-B-like	1.103	24286.3
CDC42_CHICK	CDC42	cell division cycle 42 (GTP binding protein, 25kDa)	1.102	10897.1
GNPTAB	GNPTAB	N-acetylglucosamine-1-phosphate transferase, alpha and beta subunits	1.102	4734.1
Q5ZMU9_CHICK	VCP	valosin containing protein	1.102	13187
Q5ZJ93_CHICK	ACADL	acyl-CoA dehydrogenase, long chain	1.101	5508.33
RS4_CHICK	RPS4X	ribosomal protein S4, X-linked	1.101	7941.19
SELENBP1	SELENBP1	selenium binding protein 1	1.101	4763.77
Q90959_CHICK	CSF1R	colony stimulating factor 1 receptor	1.1	14899.8
DPAGT1	DPAGT1	dolichyl-phosphate (UDP-N-acetylglucosamine) N-acetylglucosaminephosphotransferase 1 (GlcNAc-1-P transferase)	1.1	4742.83
PDIA1_CHICK	P4HB	prolyl 4-hydroxylase, beta polypeptide	1.1	12939.5
Q5ZJ04_CHICK	AZIN1	antizyme inhibitor 1	1.099	14025.9
Q5ZMR6_CHICK	CTSS	cathepsin S	1.098	4548.59
Q5ZII1_CHICK	RPL4	ribosomal protein L4	1.098	19380.3
SDC1	SDC1	syndecan 1	1.096	4480.77
O93382_CHICK	GDI2	GDP dissociation inhibitor 2	1.095	13285.2
SKP1_CHICK	SKP1/SKP1P2	S-phase kinase-associated protein 1	1.094	7449.37
TNFAIP2	TNFAIP2	tumor necrosis factor, alpha-induced protein 2	1.094	4459.94
PNPLA3	PNPLA3	patatin-like phospholipase domain containing 3	1.093	25883.8
DEGS1_CHICK	DEGS1	delta(4)-desaturase, sphingolipid 1	1.092	4546.81
FZD9	FZD9	frizzled family receptor 9	1.091	5407.08
DEST_CHICK	DSTN	destrin (actin depolymerizing factor)	1.09	15280.4
RAB2A_CHICK	RAB2A	RAB2A, member RAS oncogene family	1.09	4553.88
O93467_CHICK	RHOA	ras homolog family member A	1.09	22710
YBOX1_CHICK	YBX1	Y box binding protein 1	1.088	15930.7
Q5ZMH3_CHICK	ADIPOR2	adiponectin receptor 2	1.087	4595.46
Q8UWG6_CHICK	MAPK1	mitogen-activated protein kinase 1	1.087	4575.07
MTPN_CHICK	MTPN	myotrophin	1.087	10730.2
CATB_CHICK	CTSB	cathepsin B	1.086	19614.9
Q5ZLI8_CHICK	CD36	CD36 molecule (thrombospondin receptor)	1.086	57476.8
Q5ZMV5_CHICK	ARPC5	actin related protein 2/3 complex, subunit 5, 16kDa	1.085	4906.05
GRP75_CHICK	HSPA9	heat shock 70kDa protein 9 (mortalin)	1.084	6660.63
Q5ZL50_CHICK	PFN2	profilin 2	1.084	9271.79
Q5ZI60_CHICK	CORO1C	coronin, actin binding protein, 1C	1.083	9652.26
IDH1	IDH1	isocitrate dehydrogenase 1 (NADP+), soluble	1.083	6088.7
CAND1	CAND1	cullin-associated and neddylation-dissociated 1	1.082	4397.27
NP_001008491.1	SEPT2	septin 2	1.082	8188.91
SLC38A10	SLC38A10	solute carrier family 38, member 10	1.082	8875.73
Q5F3R0_CHICK	NADK	NAD kinase	1.08	5823.54
VLDLR_CHICK	VLDLR	very low density lipoprotein receptor	1.08	5289.17
DGAT2	DGAT2	diacylglycerol O-acyltransferase 2	1.079	11551.5
MIA3	MIA3	melanoma inhibitory activity family, member 3	1.079	4365.49
BLB1	BLB1	MHC class II antigen	1.079	31158.8
SNX17	SNX17	sorting nexin 17	1.079	4474.24
VPP1_CHICK	ATP6V0A1	ATPase, H+ transporting, lysosomal V0 subunit a1	1.077	4409.39
ENSGALG00000023973		Uncharacterized protein	1.077	35826.1
Q5ZIL8_CHICK	ABI1	abl-interactor 1	1.076	4793.96
RL5_CHICK	RPL5	ribosomal protein L5	1.076	7045.36
C6orf62	C6orf62	chromosome 6 open reading frame 62	1.074	5376.23
A4ZZ64_CHICK	CAST	calpastatin	1.071	5032.81
Q5ZK27_CHICK	RPS3A	ribosomal protein S3A	1.071	9048.21
ECM2	ECM2	extracellular matrix protein 2, female organ and adipocyte specific	1.07	6737.28
Q5ZLZ2_CHICK	MYO1C	myosin IC	1.07	5570.08
Q98SH5_CHICK	SREBF2	sterol regulatory element binding transcription factor 2	1.07	7324.69
ARHG6_CHICK	ARHGEF6	Rac/Cdc42 guanine nucleotide exchange factor (GEF) 6	1.069	4670.17
TMBIM1	TMBIM1	transmembrane BAX inhibitor motif containing 1	1.069	8230.51
Q6J613_CHICK	CD74	CD74 molecule, major histocompatibility complex, class II invariant chain	1.068	128204
HBB_CHICK	HBE1	hemoglobin, epsilon 1	1.068	5738.99
TSPAN3	TSPAN3	tetraspanin 3	1.068	7963.83
CATD_CHICK	CTSD	cathepsin D	1.067	7218.55
STAT3_CHICK	STAT3	signal transducer and activator of transcription 3 (acute-phase response factor)	1.067	6932.48
ACTG2	ACTG2	actin, gamma 2, smooth muscle, enteric	1.066	8448.51
Q9YGR2_CHICK	PCDH18	protocadherin 18	1.066	5221.44
Q5ZHT0_CHICK	SNX12	sorting nexin 12	1.066	5984.12
ACBP_CHICK	DBI	diazepam binding inhibitor (GABA receptor modulator, acyl-CoA binding protein)	1.064	7147.44
LAPTM5	LAPTM5	lysosomal protein transmembrane 5	1.064	5635.05
PSMD1_CHICK	PSMD1	proteasome (prosome, macropain) 26S subunit, non-ATPase, 1	1.064	6228.21
RPL8	RPL8	ribosomal protein L8	1.064	12507
OAZ1_CHICK	OAZ1	ornithine decarboxylase antizyme 1	1.063	6892.77
Q5F390_CHICK	SRPR	signal recognition particle receptor (docking protein)	1.063	12324.9
Q8JIY0_CHICK	SDC2	syndecan 2	1.063	24639.6
KCRB_CHICK	CKB	creatine kinase, brain	1.062	5306.5
GAS6	GAS6	growth arrest-specific 6	1.062	4453.82
RABGAP1	RABGAP1	RAB GTPase activating protein 1	1.061	4708.03
Q5ZJR7_CHICK	SGCB	sarcoglycan, beta (43kDa dystrophin-associated glycoprotein)	1.061	5296.21
Q5F3J3_CHICK	NPEPPS	aminopeptidase puromycin sensitive	1.06	5994.62
SBNO1_CHICK	SBNO1	strawberry notch homolog 1 (Drosophila)	1.059	4529.75
Q5ZMF5_CHICK	CANX	calnexin	1.057	6695.66
Q5ZMB1_CHICK	NCOA4	nuclear receptor coactivator 4	1.057	7766.15
Q5ZLK0_CHICK	BNIP3L	BCL2/adenovirus E1B 19kDa interacting protein 3-like	1.056	5953.09
PLXNB2	PLXNB2	plexin B2	1.056	4463.93
RAB7A	RAB7A	RAB7A, member RAS oncogene family	1.055	4375.41
LAP4A_CHICK	LAPTM4A	lysosomal protein transmembrane 4 alpha	1.054	9773.9
Q5ZIR6_CHICK	TMED10	transmembrane emp24-like trafficking protein 10 (yeast)	1.054	9170.86
GNAI3	GNAI3	guanine nucleotide binding protein (G protein), alpha inhibiting activity polypeptide 3	1.053	5370.45
LOC417345	LOC417345	uncharacterized LOC417345	1.053	6209.68
ACTL8	ACTL8	actin-like 8	1.052	57894.5
Q5F342_CHICK	RCJMB04_36d12	Putative uncharacterized protein	1.052	9311.16
Q5F3V2_CHICK	ACLY	ATP citrate lyase	1.051	6715.87
ENOA_CHICK	ENO1	enolase 1, (alpha)	1.051	17165.6
NU4M_CHICK	ND4	NADH dehydrogenase, subunit 4 (complex I)	1.051	176333
Q9I878_CHICK	PPARG	peroxisome proliferator-activated receptor gamma	1.051	6837.41
Q5ZJ19_CHICK	ATP6V0C	ATPase, H+ transporting, lysosomal 16kDa, V0 subunit c	1.05	7400.3
CALM	CALM	calmodulin-like	1.048	13993.9
OST48_CHICK	DDOST	dolichyl-diphosphooligosaccharide--protein glycosyltransferase	1.048	5780.48
Q5RL90_CHICK	IFNGR2	interferon gamma receptor 2 (interferon gamma transducer 1)	1.048	6678.41
SEMA6D	SEMA6D	sema domain, transmembrane domain (TM), and cytoplasmic domain, (semaphorin) 6D	1.048	9437.58
CAPN1	CAPN1	calpain 1, (mu/I) large subunit	1.047	20850
DOPD_CHICK	DDT	D-dopachrome tautomerase	1.047	5108.3
Q5ZI52_CHICK	DAP	death-associated protein	1.047	5204.59
Q9DF58_CHICK	ILK	integrin-linked kinase	1.047	7585.3
BZW1_CHICK	BZW1	basic leucine zipper and W2 domains 1	1.046	4852.04
Q98TY6_CHICK	CBL	Cbl proto-oncogene, E3 ubiquitin protein ligase	1.046	6687.94
MYO1D	MYO1D	myosin ID	1.046	10098.1
CNBP_CHICK	CNBP	CCHC-type zinc finger, nucleic acid binding protein	1.045	9820.42
Q5ZJT4_CHICK	FKBP4	FK506 binding protein 4, 59kDa	1.045	5380.89
PRPF6	PRPF6	PRP6 pre-mRNA processing factor 6 homolog (S. cerevisiae)	1.045	5919.94
COPB_CHICK	COPB1	coatomer protein complex, subunit beta 1	1.044	5436.33
HADHB	HADHB	hydroxyacyl-CoA dehydrogenase/3-ketoacyl-CoA thiolase/enoyl-CoA hydratase (trifunctional protein), beta subunit	1.044	5687.65
PNRC2_CHICK	PNRC2	proline-rich nuclear receptor coactivator 2	1.044	4410.98
TJP1	TJP1	tight junction protein 1 (zona occludens 1)	1.044	13996.4
Q5ZJG1_CHICK	TNFRSF1A	tumor necrosis factor receptor superfamily, member 1A	1.043	5419.6
O42484_CHICK	HSD17B4	hydroxysteroid (17-beta) dehydrogenase 4	1.042	6890.9
COX1_CHICK	COX1	cytochrome c oxidase subunit I	1.041	544774
KLF2	KLF2	Kruppel-like factor 2 (lung)	1.041	5872.55
COX3_CHICK	COX3	cytochrome c oxidase III	1.04	192151
HBAA	HBAA	hemoglobin, alpha 1	1.04	6314.52
Q5ZLW0_CHICK	LCP1	lymphocyte cytosolic protein 1 (L-plastin)	1.04	5933.6
Q90887_CHICK	M6PR	mannose-6-phosphate receptor (cation dependent)	1.04	5675.23
O93296_CHICK	App	amyloid beta (A4) precursor protein	1.038	47241
Q5ZIM7_CHICK	TXNDC5	thioredoxin domain containing 5 (endoplasmic reticulum)	1.038	4881.53
Q5ZI79_CHICK	KLF6	Kruppel-like factor 6	1.037	5838
ARPC2	ARPC2	actin related protein 2/3 complex, subunit 2, 34kDa	1.036	5163.38
Q5ZIQ1_CHICK	PTP4A1	protein tyrosine phosphatase type IVA, member 1	1.036	6168.99
KIF5B	KIF5B	kinesin family member 5B	1.035	8213.17
LIPL_CHICK	LPL	lipoprotein lipase	1.035	163988
BIR_CHICK	BIRC2	baculoviral IAP repeat containing 2	1.034	4448.12
CAV1_CHICK	CAV1	caveolin 1, caveolae protein, 22kDa	1.034	19356.3
Q5ZM94_CHICK	C21orf33	chromosome 21 open reading frame 33	1.034	4789.98
Q5ZLS9_CHICK	CYB5R3	cytochrome b5 reductase 3	1.034	7936.36
OGDH	OGDH	oxoglutarate (alpha-ketoglutarate) dehydrogenase (lipoamide)	1.034	5554.89
PLCD1	PLCD1	phospholipase C, delta 1	1.034	5996.27
LIS1_CHICK	PAFAH1B1	platelet-activating factor acetylhydrolase 1b, regulatory subunit 1 (45kDa)	1.034	10000.2
Q5ZM80_CHICK	RPN2	ribophorin II	1.034	7436.68
CYTSA_CHICK	SPECC1L	sperm antigen with calponin homology and coiled-coil domains 1-like	1.034	5264.49
Q5ZMA0_CHICK	ARF1	ADP-ribosylation factor 1	1.033	12071.4
KC1A_CHICK	CSNK1A1	casein kinase 1, alpha 1	1.033	5708.06
ENSGALG00000016887	IPO5	importin 5	1.033	5556.84
MK06_CHICK	MAPK6	mitogen-activated protein kinase 6	1.033	8596.71
PLBD2	PLBD2	phospholipase B domain containing 2	1.033	4379.92
RS13_CHICK	RPS13	ribosomal protein S13	1.033	6460.48
Q9DDH7_CHICK	ATP5A1	ATP synthase, H+ transporting, mitochondrial F1 complex, alpha subunit 1, cardiac muscle	1.032	19992.5
KTN1_CHICK	KTN1	kinectin 1 (kinesin receptor)	1.032	4600.17
O93468_CHICK	RHOB	ras homolog family member B	1.032	7534.78
TBB3_CHICK	TUBB4B	tubulin, beta 4B class IVb	1.032	6320.32
Q5QHR9_CHICK	ADAM17	ADAM metallopeptidase domain 17	1.031	4804.24
COPD_CHICK	ARCN1	archain 1	1.031	9077.22
BTG1_CHICK	BTG1	B-cell translocation gene 1, anti-proliferative	1.031	11226.4
IKBA_CHICK	NFKBIA	nuclear factor of kappa light polypeptide gene enhancer in B-cells inhibitor, alpha	1.03	6990.3
CAB45_CHICK	SDF4	stromal cell derived factor 4	1.03	5081.38
RPN1	RPN1	ribophorin I	1.029	14924.4
Q5ZLH5_CHICK	SRGAP3	SLIT-ROBO Rho GTPase activating protein 3	1.028	6211.81
CYB_CHICK	CYTB	cytochrome b	1.027	200677
EIF3D	EIF3D	eukaryotic translation initiation factor 3, subunit D	1.027	4606.7
IF4A2_CHICK	EIF4A2	eukaryotic translation initiation factor 4A2	1.027	26205.1
IF4G2_CHICK	EIF4G2	eukaryotic translation initiation factor 4 gamma, 2	1.026	52259.5
Q5ZMT4_CHICK	TMED5	transmembrane emp24 protein transport domain containing 5	1.026	8840.06
Q5ZIY7_CHICK	RASSF3	Ras association (RalGDS/AF-6) domain family member 3	1.025	5352.98
Q5ZKZ8_CHICK	SNTB1	syntrophin, beta 1 (dystrophin-associated protein A1, 59kDa, basic component 1)	1.025	17988.5
LCLT1_CHICK	LCLAT1	lysocardiolipin acyltransferase 1	1.024	6349.46
ERD22_CHICK	KDELR2	KDEL (Lys-Asp-Glu-Leu) endoplasmic reticulum protein retention receptor 2	1.022	7605.97
PUM1_CHICK	PUM1	pumilio homolog 1 (Drosophila)	1.022	4460.95
SBF1	SBF1	SET binding factor 1	1.022	8374.31
ALDH9A1	ALDH9A1	aldehyde dehydrogenase 9 family, member A1	1.021	5800.08
CO6A2_CHICK	COL6A2	collagen, type VI, alpha 2	1.021	200612
EIF3B	EIF3B	eukaryotic translation initiation factor 3, subunit B	1.021	5028.53
KIF1B	KIF1B	kinesin family member 1B	1.021	7592.97
KAP0_CHICK	PRKAR1A	protein kinase, cAMP-dependent, regulatory, type I, alpha (tissue specific extinguisher 1)	1.021	8723.84
Q5F3Y9_CHICK		Putative uncharacterized protein	1.021	5770.73
Q5F3M5_CHICK	SPPL2A	signal peptide peptidase like 2A	1.021	10474.9
ANXA7	ANXA7	annexin A7	1.02	4730.95
AP2M1_CHICK	AP2M1	adaptor-related protein complex 2, mu 1 subunit	1.019	15768.8
RL7_CHICK	RPL7	ribosomal protein L7	1.019	7372.43
BT3L4_CHICK	BTF3L4	basic transcription factor 3-like 4	1.018	4644.66
Q5F3I2_CHICK	CSDE1	cold shock domain containing E1, RNA-binding	1.018	16398.7
ITB1_CHICK	ITGB1	integrin, beta 1 (fibronectin receptor, beta polypeptide, antigen CD29 includes MDF2, MSK12)	1.016	49031.4
CASC4_CHICK	CASC4	cancer susceptibility candidate 4	1.015	5641.19
JUN_CHICK	JUN	jun proto-oncogene	1.015	6746.78
Q5ZJ70_CHICK	PDCD6IP	programmed cell death 6 interacting protein	1.015	6192.36
PSME3_CHICK	PSME3	proteasome (prosome, macropain) activator subunit 3 (PA28 gamma; Ki)	1.015	4687.39
BRE1A_CHICK	RNF20	ring finger protein 20, E3 ubiquitin protein ligase	1.015	4766.1
UBP7_CHICK	USP7	ubiquitin specific peptidase 7 (herpes virus-associated)	1.015	4549.9
NU5M_CHICK	ND5	NADH dehydrogenase, subunit 5 (complex I)	1.014	192042
Q6PTX2_CHICK	CLU	clusterin	1.013	16631
EIF3L_CHICK	EIF3L	eukaryotic translation initiation factor 3, subunit L	1.013	8972.07
VIGLN_CHICK	HDLBP	high density lipoprotein binding protein	1.013	47292.1
LOXL2	LOXL2	lysyl oxidase-like 2	1.013	6420.47
Q4FZ83_CHICK	RTN4	reticulon 4	1.013	27452.3
Q5F402_CHICK	COPG1	coatomer protein complex, subunit gamma 1	1.012	8798.38
RAB14_CHICK	RAB14	RAB14, member RAS oncogene family	1.012	5188.13
ACSS2	ACSS2	acyl-CoA synthetase short-chain family member 2	1.011	7764.02
EIF5B	EIF5B	eukaryotic translation initiation factor 5B	1.011	4432.29
Q5ZIJ5_CHICK	CTSA	cathepsin A	1.01	10086.1
CDC42BPB	CDC42BPB	CDC42 binding protein kinase beta (DMPK-like)	1.01	12370.8
Q90681_CHICK	IGF2R	insulin-like growth factor 2 receptor	1.01	9558.1
DHSA_CHICK	SDHA	succinate dehydrogenase complex, subunit A, flavoprotein (Fp)	1.01	5345.03
TCTP_CHICK	TPT1	tumor protein, translationally-controlled 1	1.01	22700.5
PLEKHC1	FERMT2	fermitin family member 2	1.009	10245.9
PP1B_CHICK	PPP1CB	protein phosphatase 1, catalytic subunit, beta isozyme	1.009	4516.98
Q5F3T3_CHICK	SEPT7	septin 7	1.008	9400.17
Q6VN51_CHICK	PPP3R1	protein phosphatase 3, regulatory subunit B, alpha	1.007	5186.52
CO1A2_CHICK	COL1A2	collagen, type I, alpha 2	1.006	500577
1433T_CHICK	YWHAQ	tyrosine 3-monooxygenase/tryptophan 5-monooxygenase activation protein, theta polypeptide	1.006	18678.4
VINC_CHICK	VCL	vinculin	1.006	7708.67
Q5ZL59_CHICK	UBE2D3	ubiquitin-conjugating enzyme E2D 3	1.005	5105.65
KPNB1	KPNB1	karyopherin (importin) beta 1	1.004	6208.5
LAMP1_CHICK	LAMP1	lysosomal-associated membrane protein 1	1.004	19461.3
MARE1_CHICK	MAPRE1	microtubule-associated protein, RP/EB family, member 1	1.003	5654.6
RS6_CHICK	RPS6	ribosomal protein S6	1.003	18254.7
Q2MHD5_CHICK	DYNC1H1	dynein, cytoplasmic 1, heavy chain 1	1.001	37258.7
MGP_CHICK	MGP	matrix Gla protein	1.001	20320.8
Q5ZJ57_CHICK	NDUFS1	NADH dehydrogenase (ubiquinone) Fe-S protein 1, 75kDa (NADH-coenzyme Q reductase)	1.001	4776.62
Q9DGF7_CHICK	TM9SF3	transmembrane 9 superfamily member 3	1.001	5825.95
C7	C7	complement component 7	-2.621	9679.02
SPON1_CHICK	SPON1	spondin 1, extracellular matrix protein	-2.243	4649.6
Q6PVZ7_CHICK	PPL	periplakin	-2.143	11612.8
SPON2	SPON2	spondin 2, extracellular matrix protein	-1.872	6527.17
TNXB	TNXB	tenascin XB	-1.822	37558.5
FINC_CHICK	FN1	fibronectin 1	-1.731	129497
MXRA5	MXRA5	matrix-remodelling associated 5	-1.715	14670.5
FNDC1	FNDC1	fibronectin type III domain containing 1	-1.669	23850.5
COMP	COMP	cartilage oligomeric matrix protein	-1.622	16246.6
ELN_CHICK	ELN	elastin	-1.602	7850.76
ITGA11	ITGA11	integrin, alpha 11	-1.536	6795.05
Q90818_CHICK	Ptprd	protein tyrosine phosphatase, receptor type, D	-1.514	4811.84
MXRA8_CHICK	MXRA8	matrix-remodelling associated 8	-1.492	5911.24
PRX	PRX	periaxin	-1.484	11611.7
GPX3	GPX3	glutathione peroxidase 3 (plasma)	-1.479	21290
Q9DEH3_CHICK	DIAPH1	diaphanous homolog 1 (Drosophila)	-1.467	4737.31
SVEP1	SVEP1	sushi, von Willebrand factor type A, EGF and pentraxin domain containing 1	-1.445	7150.48
Q5ZLE2_CHICK	ALDH3A2	aldehyde dehydrogenase 3 family, member A2	-1.441	12357.9
Q6DMS3_CHICK	POSTN	periostin, osteoblast specific factor	-1.441	43471.7
Q9DGN8_CHICK	PALLD	palladin, cytoskeletal associated protein	-1.437	5012.93
RGS5	RGS5	regulator of G-protein signaling 5	-1.428	13893.1
Q5ZJK3_CHICK	STAT1	signal transducer and activator of transcription 1, 91kDa	-1.408	6177.16
PXDN	PXDN	peroxidasin homolog (Drosophila)	-1.406	6075.1
Q5F4B5_CHICK	RCJMB04_1d13	Putative uncharacterized protein	-1.4	8779.13
P87363_CHICK	FBN1	fibrillin 1	-1.391	101540
CHAD	CHAD	chondroadherin	-1.389	7988.02
CYT_CHICK	CST3	cystatin C	-1.387	17800.4
ENG	ENG	endoglin	-1.387	5950.3
Q9W600_CHICK	FSTL1	follistatin-like 1	-1.382	26972.9
Q5F3U8_CHICK	ADD3	adducin 3 (gamma)	-1.38	9531.2
GPC1_CHICK	GPC1	glypican 1	-1.38	15100.4
LAMB1_CHICK	LAMB1	laminin, beta 1	-1.375	14908.2
SPEN	SPEN	spen homolog, transcriptional regulator (Drosophila)	-1.373	7044.52
PODNL1	PODNL1	podocan-like 1	-1.367	8507.41
EMILIN2	EMILIN2	elastin microfibril interfacer 2	-1.365	10734.5
Q5F3Y0_CHICK	LSP1	lymphocyte-specific protein 1	-1.364	5636.86
EFEMP1	EFEMP1	EGF containing fibulin-like extracellular matrix protein 1	-1.358	10494.2
IGFBP7	IGFBP7	insulin-like growth factor binding protein 7	-1.354	10914.9
COL28A1	COL28A1	collagen, type XXVIII, alpha 1	-1.347	11395.9
MED13L	MED13L	mediator complex subunit 13-like	-1.338	5584.27
CPAMD8	CPAMD8	C3 and PZP-like, alpha-2-macroglobulin domain containing 8	-1.335	5285.65
MLL3	MLL3	myeloid/lymphoid or mixed-lineage leukemia 3	-1.33	7127.61
MIME_CHICK	OGN	osteoglycin	-1.326	7706.09
PDGFRB	PDGFRB	platelet-derived growth factor receptor, beta polypeptide	-1.317	8198.02
Q5ZLU2_CHICK		Putative uncharacterized protein	-1.316	5156.35
TGFR2_CHICK	TGFBR2	transforming growth factor, beta receptor II (70/80kDa)	-1.314	9348.07
Q5F3E9_CHICK	TNRC18	trinucleotide repeat containing 18	-1.311	5897.46
DNJC3_CHICK	DNAJC3	DnaJ (Hsp40) homolog, subfamily C, member 3	-1.309	6248.92
RPS20	RPS20	ribosomal protein S20	-1.306	5943.75
LOC777477	LOC777477	similar to Trio splicing	-1.304	6336.52
LAMA5	LAMA5	laminin, alpha 5	-1.296	4344.6
Q5ZJR5_CHICK	ENTPD1	ectonucleoside triphosphate diphosphohydrolase 1	-1.295	5753.92
ENSGALG00000011811	SYNE2	spectrin repeat containing, nuclear envelope 2	-1.295	14028.3
DST	DST	dystonin	-1.293	9946.24
Q5XXX6_CHICK	HLA-A	major histocompatibility complex, class I, A	-1.292	10277
ABCA1	ABCA1	ATP-binding cassette, sub-family A (ABC1), member 1	-1.29	6388.25
Q71SF8_CHICK	DPYSL3	dihydropyrimidinase-like 3	-1.288	5828.81
SHSA5_CHICK	SHISA5	shisa homolog 5 (Xenopus laevis)	-1.288	5499.65
Q90ZA0_CHICK	COL20A1	collagen, type XX, alpha 1	-1.284	5087.86
PKD1	PKD1	polycystic kidney disease 1 (autosomal dominant)	-1.281	9929.5
CRDL1_CHICK	CHRDL1	chordin-like 1	-1.279	4302.14
TGM2_CHICK	TGM2	transglutaminase 2 (C polypeptide, protein-glutamine-gamma-glutamyltransferase)	-1.277	16782.7
Q6V0P5_CHICK	FAT1	FAT tumor suppressor homolog 1 (Drosophila)	-1.273	5026.71
MRC2	MRC2	mannose receptor, C type 2	-1.273	12585.1
Q9I9K3_CHICK	COL4A1	collagen, type IV, alpha 1	-1.269	69575.9
COL4A2	COL4A2	collagen, type IV, alpha 2	-1.268	38700
CALD1_CHICK	CALD1	caldesmon 1	-1.267	6076.37
KDELC2	KDELC2	KDEL (Lys-Asp-Glu-Leu) containing 2	-1.267	4776.86
Q9W737_CHICK	NOTCH1	notch 1	-1.265	6665.02
MLL5	MLL5	myeloid/lymphoid or mixed-lineage leukemia 5 (trithorax homolog, Drosophila)	-1.263	6725.78
Q98946_CHICK	ABL1	c-abl oncogene 1, non-receptor tyrosine kinase	-1.261	5009.66
NID2	NID2	nidogen 2 (osteonidogen)	-1.259	6370.16
EP300	EP300	E1A binding protein p300	-1.257	4642.43
MGAT3	MGAT3	mannosyl (beta-1,4-)-glycoprotein beta-1,4-N-acetylglucosaminyltransferase	-1.256	4430.23
ARHGEF12	ARHGEF12	Rho guanine nucleotide exchange factor (GEF) 12	-1.256	9547.79
Q5ZII0_CHICK	REPS2	RALBP1 associated Eps domain containing 2	-1.25	8976.1
FBLN2	FBLN2	fibulin 2	-1.243	28303.1
THY1_CHICK	THY1	Thy-1 cell surface antigen	-1.242	9205.14
Q5ZIH4_CHICK	LAMC1	laminin, gamma 1 (formerly LAMB2)	-1.24	29759.3
HIF1A_CHICK	HIF1A	hypoxia inducible factor 1, alpha subunit (basic helix-loop-helix transcription factor)	-1.234	7796.97
APMAP_CHICK	C20orf3	chromosome 20 open reading frame 3	-1.232	8795.02
CO3A1_CHICK	COL3A1	collagen, type III, alpha 1	-1.23	839684
NF1_CHICK	NF1	neurofibromin 1	-1.23	5539.8
CO6A3_CHICK	COL6A3	collagen, type VI, alpha 3	-1.229	145032
NMNAT1	NMNAT1	nicotinamide nucleotide adenylyltransferase 1	-1.227	4956.01
ITAV_CHICK	ITGAV	integrin, alpha V	-1.226	5576.74
RPS24	RPS24	ribosomal protein S24	-1.221	5293.23
Q9PSW1_CHICK	MYH10	myosin, heavy chain 10, non-muscle	-1.22	7340.15
CAD13_CHICK	CDH13	cadherin 13, H-cadherin (heart)	-1.219	11340.3
TLN1	TLN1	talin 1	-1.219	22836.9
PIK3R2	PIK3R2	phosphoinositide-3-kinase, regulatory subunit 2 (beta)	-1.217	4898.15
O93419_CHICK	COL18A1	collagen, type XVIII, alpha 1	-1.211	7924.71
ENSGALG00000021752		Uncharacterized protein	-1.211	84343.7
COL5A2	COL5A2	collagen, type V, alpha 2	-1.21	40168.1
STAB1	STAB1	stabilin 1	-1.21	18323.9
ASH1L	ASH1L	ash1 (absent, small, or homeotic)-like (Drosophila)	-1.208	8036.85
GSLG1_CHICK	GLG1	golgi glycoprotein 1	-1.208	7799.47
LAMA4	LAMA4	laminin, alpha 4	-1.206	13939.9
PPAP2B	PPAP2B	phosphatidic acid phosphatase type 2B	-1.205	7257.45
Q5ZIY0_CHICK	RGL1	ral guanine nucleotide dissociation stimulator-like 1	-1.205	6421.49
ENSGALG00000007738		Uncharacterized protein	-1.202	4455.44
CREG	CREG1	cellular repressor of E1A-stimulated genes 1	-1.2	4689.45
Q5F491_CHICK	DDX3X	DEAD (Asp-Glu-Ala-Asp) box polypeptide 3, X-linked	-1.198	33262.1
Q4LDF5_CHICK	LY75	lymphocyte antigen 75	-1.198	5475.6
CNOT1	CNOT1	CCR4-NOT transcription complex, subunit 1	-1.197	8565.22
Q9W6U9_CHICK	IL6ST	interleukin 6 signal transducer (gp130, oncostatin M receptor)	-1.195	6757.73
HDAC7	HDAC7	histone deacetylase 7	-1.194	5770.34
IGSF3	IGSF3	immunoglobulin superfamily, member 3	-1.193	5389.13
Q5ZMK4_CHICK	THRAP3	thyroid hormone receptor associated protein 3	-1.193	4624.12
Q5F461_CHICK	PRRC2C	proline-rich coiled-coil 2C	-1.189	7394.62
SULF2	SULF2	sulfatase 2	-1.189	17052.5
DLC1	DLC1	deleted in liver cancer 1	-1.186	4363.46
SIK2_CHICK	SIK1	salt-inducible kinase 1	-1.182	11375.4
MMP2_CHICK	MMP2	matrix metallopeptidase 2 (gelatinase A, 72kDa gelatinase, 72kDa type IV collagenase)	-1.181	23921.3
BIRC6	BIRC6	baculoviral IAP repeat containing 6	-1.178	6160.35
ACT5_CHICK	ACT5	Actin, cytoplasmic type 5	-1.175	5695.97
AP2B1	AP2B1	adaptor-related protein complex 2, beta 1 subunit	-1.174	4528.12
STARD8	STARD8	StAR-related lipid transfer (START) domain containing 8	-1.174	4776.69
IQGAP1	IQGAP1	IQ motif containing GTPase activating protein 1	-1.173	11034.6
RL39_CHICK	RPL39	ribosomal protein L39	-1.173	8557.47
S38A2_CHICK	SLC38A2	solute carrier family 38, member 2	-1.173	8494.21
Q90689_CHICK	COL5A1	collagen, type V, alpha 1	-1.172	40169.2
NRP1_CHICK	NRP1	neuropilin 1	-1.172	30049.4
Q90998_CHICK	TGFBR3	transforming growth factor, beta receptor III	-1.171	7496.96
Q6QWE7_CHICK	ADIPOQ	adiponectin, C1Q and collagen domain containing	-1.168	10438.4
PLXND1	PLXND1	plexin D1	-1.167	20252.5
PALM2	PALM2	paralemmin 2	-1.166	4446.73
Q9PS75_CHICK	RET	ret proto-oncogene	-1.166	15609.9
RPL24	RPL24	ribosomal protein L24	-1.166	5628.62
EDD1	UBR5	ubiquitin protein ligase E3 component n-recognin 5	-1.166	5777.57
FGFR1	FGFR1	fibroblast growth factor receptor 1	-1.164	5438.74
Q2MHD2_CHICK	HNRNPU	heterogeneous nuclear ribonucleoprotein U (scaffold attachment factor A)	-1.164	6056.31
ARHGAP21	ARHGAP21	Rho GTPase activating protein 21	-1.164	4407.87
HERC2	HERC2	HECT and RLD domain containing E3 ubiquitin protein ligase 2	-1.163	7114.85
Q5ZLX7_CHICK	CLPX	ClpX caseinolytic peptidase X homolog (E. coli)	-1.162	4524.2
TMTC1	TMTC1	transmembrane and tetratricopeptide repeat containing 1	-1.162	8261.04
A7M7C6_CHICK	AQP3	aquaporin 3	-1.16	4990.16
AKAP12	AKAP12	A kinase (PRKA) anchor protein 12	-1.159	5675.69
MBTPS1	MBTPS1	membrane-bound transcription factor peptidase, site 1	-1.159	4425.85
SF3B1	SF3B1	splicing factor 3b, subunit 1, 155kDa	-1.159	10269
CC50A_CHICK	TMEM30A	transmembrane protein 30A	-1.159	4592.21
PUR9_CHICK	ATIC	5-aminoimidazole-4-carboxamide ribonucleotide formyltransferase/IMP cyclohydrolase	-1.157	5872.95
ATRN	ATRN	attractin	-1.156	13901.9
Q805A8_CHICK	CD81	CD81 molecule	-1.156	32358
FNBP1	FNBP1	formin binding protein 1	-1.156	6764.41
GNS	GNS	glucosamine (N-acetyl)-6-sulfatase	-1.156	6795.96
ZEB2	ZEB2	zinc finger E-box binding homeobox 2	-1.156	20195.8
SMARCD2	SMARCD2	SWI/SNF related, matrix associated, actin dependent regulator of chromatin, subfamily d, member 2	-1.155	5952.09
Q9DD46_CHICK	ALDH1A3	aldehyde dehydrogenase 1 family, member A3	-1.153	4622.17
Q6KDZ1_CHICK	HSPG2	heparan sulfate proteoglycan 2	-1.153	25310.8
Q5ZIV8_CHICK	XPO1	exportin 1 (CRM1 homolog, yeast)	-1.152	5392.04
Q5ZII5_CHICK	PNRC1	proline-rich nuclear receptor coactivator 1	-1.151	6788.61
Q9DEC9_CHICK	NOTCH2	notch 2	-1.15	12289.2
PTK7_CHICK	PTK7	PTK7 protein tyrosine kinase 7	-1.15	4647.72
Q1PS52_CHICK	SLC9A1	solute carrier family 9, subfamily A (NHE1, cation proton antiporter 1), member 1	-1.15	4359.87
DOCK1	DOCK1	dedicator of cytokinesis 1	-1.149	4921.66
BRD4	BRD4	bromodomain containing 4	-1.148	4353.41
RBM5	RBM5	RNA binding motif protein 5	-1.148	7942.35
CREBBP	CREBBP	CREB binding protein	-1.147	4705.82
GOLIM4	GOLIM4	golgi integral membrane protein 4	-1.146	5305.53
CNTN1_CHICK	CNTN1	contactin 1	-1.144	9816
ACTN1_CHICK	ACTN1	actinin, alpha 1	-1.143	7662.74
Q45KQ2_CHICK	CIRBP	cold inducible RNA binding protein	-1.143	7194.87
CD34	CD34	CD34 molecule	-1.142	4547
H3-IX	H3F3C	H3 histone, family 3C	-1.142	5661.85
UPF1	UPF1	UPF1 regulator of nonsense transcripts homolog (yeast)	-1.139	4407.66
TCF4	TCF4	transcription factor 4	-1.136	6913.98
MPRIP	MPRIP	myosin phosphatase Rho interacting protein	-1.135	5632.58
O57513_CHICK	AKT1	v-akt murine thymoma viral oncogene homolog 1	-1.135	4289.11
LOC422316	LOC422316	vascular endothelial growth factor receptor kdr-like	-1.135	9585.44
ENSGALG00000002678	CSPG4	chondroitin sulfate proteoglycan 4	-1.134	5040.76
LOC768340	LOC768340	similar to H3 histone, family 3A	-1.132	7271.21
TIE1	TIE1	tyrosine kinase with immunoglobulin-like and EGF-like domains 1	-1.131	9607.43
WDFY3	WDFY3	WD repeat and FYVE domain containing 3	-1.131	7870.69
Q5ZJS7_CHICK	NPC2	Niemann-Pick disease, type C2	-1.13	11722.9
UBR4	UBR4	ubiquitin protein ligase E3 component n-recognin 4	-1.13	9169.14
Q5ZJL1_CHICK	GALNT1	UDP-N-acetyl-alpha-D-galactosamine:polypeptide N-acetylgalactosaminyltransferase 1 (GalNAc-T1)	-1.129	7213.06
HMGN2_CHICK	HMGN2	high mobility group nucleosomal binding domain 2	-1.128	4844.6
TPSN_CHICK	TAPBP	TAP binding protein (tapasin)	-1.128	4635.88
MYH9	MYH9	myosin, heavy chain 9, non-muscle	-1.126	32482.2
DCN	DCN	decorin	-1.125	29030.6
CCD80_CHICK	CCDC80	coiled-coil domain containing 80	-1.123	14461.2
SCARA5	SCARA5	scavenger receptor class A, member 5 (putative)	-1.123	5013.95
TOP2B_CHICK	TOP2B	topoisomerase (DNA) II beta 180kDa	-1.123	5074.6
Q5F3T2_CHICK	SEPT9.	septin 9	-1.122	6236.36
1433B_CHICK	YWHAB	tyrosine 3-monooxygenase/tryptophan 5-monooxygenase activation protein, beta polypeptide	-1.121	8655.12
TACC1	TACC1	transforming, acidic coiled-coil containing protein 1	-1.12	4825.86
COBLL1	COBLL1	COBL-like 1	-1.119	4312.82
HERC1	HERC1	HECT and RLD domain containing E3 ubiquitin protein ligase family member 1	-1.119	6549.5
STK10	STK10	serine/threonine kinase 10	-1.119	4725.03
ELTD1	ELTD1	EGF, latrophilin and seven transmembrane domain containing 1	-1.118	4735.26
DDX17	DDX17	DEAD (Asp-Glu-Ala-Asp) box helicase 17	-1.117	6847.4
HTRA1	HTRA1	HtrA serine peptidase 1	-1.117	28639
TPR	TPR	translocated promoter region, nuclear basket protein	-1.117	4532.45
CYFIP1	CYFIP1	cytoplasmic FMR1 interacting protein 1	-1.116	8119.1
MTFR1	MTFR1	mitochondrial fission regulator 1	-1.116	4510.45
Q5ZLT6_CHICK	RALBP1	ralA binding protein 1	-1.115	4598.92
ARAP3	ARAP3	ArfGAP with RhoGAP domain, ankyrin repeat and PH domain 3	-1.114	4660.36
Q9DER6_CHICK	F13A1	coagulation factor XIII, A1 polypeptide	-1.114	6098.16
Q8AYD0_CHICK	CDH5	cadherin 5, type 2 (vascular endothelium)	-1.113	16236.7
COPB2	COPB2	coatomer protein complex, subunit beta 2 (beta prime)	-1.113	8604.21
PI16	PI16	peptidase inhibitor 16	-1.113	7026.77
Q5ZMQ7_CHICK	SH3KBP1	SH3-domain kinase binding protein 1	-1.112	7340.36
Q6VYQ9_CHICK	FABP4	fatty acid binding protein 4, adipocyte	-1.11	45631.8
ALDOB_CHICK	ALDOB	aldolase B, fructose-bisphosphate	-1.108	5543.81
COPA	COPA	coatomer protein complex, subunit alpha	-1.108	10830.9
PTPRG_CHICK	PTPRG	protein tyrosine phosphatase, receptor type, G	-1.107	4742.86
DPYL2_CHICK	DPYSL2	dihydropyrimidinase-like 2	-1.106	8384.61
PAXI_CHICK	PXN	paxillin	-1.106	4455.97
LOC431010	LOC431010	similar to AHNAK nucleoprotein	-1.106	7022.96
ABCA3	ABCA3	ATP-binding cassette, sub-family A (ABC1), member 3	-1.105	28509.3
DOCK9	DOCK9	dedicator of cytokinesis 9	-1.105	8372
FAM120A	FAM120A	family with sequence similarity 120A	-1.105	6943.3
ENSGALG00000021996		Uncharacterized protein	-1.105	5549.75
Q9YIC3_CHICK	FKBP9	FK506 binding protein 9, 63 kDa	-1.104	9429.03
NDRG1	NDRG1	N-myc downstream regulated 1	-1.104	6630.46
SRSF6	SRSF6	serine/arginine-rich splicing factor 6	-1.104	6271.78
COCA1_CHICK	COL12A1	collagen, type XII, alpha 1	-1.103	6314.32
Q5F347_CHICK	RCJMB04_34k20	Putative uncharacterized protein	-1.103	11926.7
SURF4_CHICK	SURF4	surfeit 4	-1.103	10486.2
VWF	VWF	von Willebrand factor	-1.103	38680.7
ATP2B4	ATP2B4	ATPase, Ca++ transporting, plasma membrane 4	-1.102	10318.5
MYO1B	MYO1B	myosin IB	-1.102	5747.6
RPL23	RPL23	ribosomal protein L23	-1.102	5441.16
RL37A_CHICK	RPL37A	ribosomal protein L37a	-1.102	8658.26
AT1B3_CHICK	ATP1B3	ATPase, Na+/K+ transporting, beta 3 polypeptide	-1.101	4811.08
EF1B_CHICK	EEF1B2	eukaryotic translation elongation factor 1 beta 2	-1.101	9053.84
ENSGALG00000017040		Uncharacterized protein	-1.1	58521.7
TRIP12	TRIP12	thyroid hormone receptor interactor 12	-1.099	6371.31
HNRNPA3	HNRNPA3	heterogeneous nuclear ribonucleoprotein A3	-1.098	5107.07
Q5ZLA7_CHICK	CHEK1	checkpoint kinase 1	-1.097	8520.58
Q9W7K9_CHICK	WSB1	WD repeat and SOCS box containing 1	-1.097	9845.53
GCN1L1	GCN1L1	GCN1 general control of amino-acid synthesis 1-like 1 (yeast)	-1.096	4525.22
MLRN_CHICK	MYL12A	myosin, light chain 12A, regulatory, non-sarcomeric	-1.096	6893.15
ARHGAP31	ARHGAP31	Rho GTPase activating protein 31	-1.096	4695.24
NCKAP1	NCKAP1	NCK-associated protein 1	-1.095	8855.54
Q5F3R8_CHICK	RAB11B	RAB11B, member RAS oncogene family	-1.095	9938.66
SMARCA2	SMARCA2	SWI/SNF related, matrix associated, actin dependent regulator of chromatin, subfamily a, member 2	-1.095	8017.39
Q5ZJJ6_CHICK	LTA4H	leukotriene A4 hydrolase	-1.093	5031.58
Q5ZKF0_CHICK	OGT	O-linked N-acetylglucosamine (GlcNAc) transferase	-1.093	16059.6
AKR1B10	AKR1B10	aldo-keto reductase family 1, member B10 (aldose reductase)	-1.092	6859.61
C20orf194	C20orf194	chromosome 20 open reading frame 194	-1.092	6511.63
Q5ZL53_CHICK	PABPC1	poly(A) binding protein, cytoplasmic 1	-1.092	6678.84
Q5F3I8_CHICK	HNRNPH1	heterogeneous nuclear ribonucleoprotein H1 (H)	-1.091	14745.9
ENSGALG00000006340	PIEZO1	piezo-type mechanosensitive ion channel component 1	-1.091	24586.6
FZD4_CHICK	FZD4	frizzled family receptor 4	-1.09	15469.3
LOC422284	LOC422284	response gene to complement 32 protein-like	-1.09	4465.88
Q5ZJ68_CHICK	ACAD9	acyl-CoA dehydrogenase family, member 9	-1.089	6328.51
LEPROT	LEPROT	leptin receptor overlapping transcript	-1.089	9477.1
RPLP2	RPLP2	ribosomal protein, large, P2	-1.089	4399.18
ANXA6_CHICK	ANXA6	annexin A6	-1.088	13731.1
CBX3	CBX3	chromobox homolog 3	-1.088	4430.14
D3WGL3_CHICK	NLGN3	neuroligin 3	-1.087	6691.35
RL27_CHICK	RPL27	ribosomal protein L27	-1.087	13395.4
TMCC2	TMCC2	transmembrane and coiled-coil domain family 2	-1.087	8150.98
Q5F3S3_CHICK	ADD1	adducin 1 (alpha)	-1.085	9589.98
Q90ZF0_CHICK	KDR	kinase insert domain receptor (a type III receptor tyrosine kinase)	-1.085	6104.95
ITM2B_CHICK	ITM2B	integral membrane protein 2B	-1.084	15236
SEC16A	SEC16A	SEC16 homolog A (S. cerevisiae)	-1.084	4657.53
SEPP1	SEPP1	selenoprotein P, plasma, 1	-1.083	9265.98
KIAA1462	KIAA1462	KIAA1462	-1.082	8428.01
Q98909_CHICK	ACACA	acetyl-CoA carboxylase alpha	-1.081	6729.04
Q5ZL65_CHICK	CD47	CD47 molecule	-1.081	7989.84
RS27A_CHICK	RPS27A	ribosomal protein S27a	-1.081	5290.27
WNK1	WNK1	WNK lysine deficient protein kinase 1	-1.081	8895.34
TBC1D4	TBC1D4	TBC1 domain family, member 4	-1.08	5532
SMO_CHICK	SMO	smoothened, frizzled family receptor	-1.079	4438.42
PALD_CHICK	KIAA1274	KIAA1274	-1.078	4422.56
LOC771424	LOC771424	uncharacterized LOC771424	-1.078	6634.74
UTRN	UTRN	utrophin	-1.078	20425.3
Q9DEX2_CHICK	ITPR1	inositol 1,4,5-trisphosphate receptor, type 1	-1.077	4447.21
Q8UWC5_CHICK	MATR3	matrin 3	-1.077	6296.23
MAP4K4	MAP4K4	mitogen-activated protein kinase kinase kinase kinase 4	-1.077	6726.05
ABCG2	ABCG2	ATP-binding cassette, sub-family G (WHITE), member 2	-1.076	5024.04
CO6A1_CHICK	COL6A1	collagen, type VI, alpha 1	-1.076	191306
SPTBN1	SPTBN1	spectrin, beta, non-erythrocytic 1	-1.075	46496.1
POR	POR	P450 (cytochrome) oxidoreductase	-1.074	21643.8
CRY2_CHICK	CRY2	cryptochrome 2 (photolyase-like)	-1.073	6455.33
Q9YH06_CHICK	HMGB1	high mobility group box 1	-1.073	7219.55
Q98SN3_CHICK	ARNT	aryl hydrocarbon receptor nuclear translocator	-1.072	4727.48
CNN3	CNN3	calponin 3, acidic	-1.072	9881.33
Q6T683_CHICK	ITGB5	integrin, beta 5	-1.071	6060.92
MACF1	MACF1	microtubule-actin crosslinking factor 1	-1.071	17973.9
Q5ZKT4_CHICK	RCJMB04_9e4	Putative uncharacterized protein	-1.071	6702.49
RIN2	RIN2	Ras and Rab interactor 2	-1.071	4728.35
AP3D1	AP3D1	adaptor-related protein complex 3, delta 1 subunit	-1.07	5131.96
O57484_CHICK	LAMB2	laminin, beta 2 (laminin S)	-1.07	8402.09
PTEN	PTEN	phosphatase and tensin homolog	-1.07	5705.63
SORBS1	SORBS1	sorbin and SH3 domain containing 1	-1.07	6544.77
O42486_CHICK	CTNNB1	catenin (cadherin-associated protein), beta 1, 88kDa	-1.069	14298.1
Q5ZLR0_CHICK	FLII	flightless I homolog (Drosophila)	-1.069	5638.29
Q5PY04_CHICK	HLA-A	major histocompatibility complex, class I, A	-1.068	32883.6
SEC24C	SEC24C	SEC24 family, member C (S. cerevisiae)	-1.068	5400.77
SPRC_CHICK	SPARC	secreted protein, acidic, cysteine-rich (osteonectin)	-1.068	333435
TENS_CHICK	TNS1	tensin 1	-1.068	39250.9
Q5F3Q7_CHICK	WIPF1	WAS/WASL interacting protein family, member 1	-1.067	8534.74
LUM_CHICK	LUM	lumican	-1.066	8931.68
USP9X	USP9X	ubiquitin specific peptidase 9, X-linked	-1.065	11210.2
ACTA_CHICK	ACTA2	actin, alpha 2, smooth muscle, aorta	-1.064	11313.9
SVIL	SVIL	supervillin	-1.064	5276.84
CHP1_CHICK	CHP1	calcineurin-like EF hand protein 1	-1.063	5664.29
FNDC3B	FNDC3B	fibronectin type III domain containing 3B	-1.059	5764.97
SPTA2_CHICK	SPTAN1	spectrin, alpha, non-erythrocytic 1	-1.058	17001.8
TM9SF2	TM9SF2	transmembrane 9 superfamily member 2	-1.058	8211.66
Q5F3D2_CHICK	HNRNPH3	heterogeneous nuclear ribonucleoprotein H3 (2H9)	-1.057	6026.83
RS12_CHICK	RPS12	ribosomal protein S12	-1.057	4907.87
S39A9_CHICK	SLC39A9	solute carrier family 39 (zinc transporter), member 9	-1.056	4352.15
Q92073_CHICK	B4GALT2	UDP-Gal:betaGlcNAc beta 1,4- galactosyltransferase, polypeptide 2	-1.056	4409.19
ATP2C1	ATP2C1	ATPase, Ca++ transporting, type 2C, member 1	-1.055	4569.32
CTSZ	CTSZ	cathepsin Z	-1.055	17276.8
Q8UWG7_CHICK	RPL6	ribosomal protein L6	-1.054	11601.4
Q5ZJM0_CHICK	NET1	neuroepithelial cell transforming 1	-1.053	5590.31
ANO5	ANO5	anoctamin 5	-1.052	5764.18
HECTD1	HECTD1	HECT domain containing E3 ubiquitin protein ligase 1	-1.052	4999.67
CHD4	CHD4	chromodomain helicase DNA binding protein 4	-1.051	5034.82
Q6EE39_CHICK	RPL19	ribosomal protein L19	-1.051	8262.51
RPS2	RPS2	ribosomal protein S2	-1.051	11585.7
Q5ZME1_CHICK	HNRNPA2B1	heterogeneous nuclear ribonucleoprotein A2/B1	-1.049	9641.47
Q5ZMI6_CHICK	APLP2	amyloid beta (A4) precursor-like protein 2	-1.048	23671.1
Q5ZMF7_CHICK	EPN2	epsin 2	-1.048	4397.24
Q5F3X7_CHICK	PPFIBP1	PTPRF interacting protein, binding protein 1 (liprin beta 1)	-1.048	15053.1
Q5ZLZ0_CHICK	SLC25A3	solute carrier family 25 (mitochondrial carrier; phosphate carrier), member 3	-1.048	6998.1
ZNF207	ZNF207	zinc finger protein 207	-1.048	4539.29
Q5ZIA9_CHICK	BAZ1B	bromodomain adjacent to zinc finger domain, 1B	-1.047	5896.93
Q8JHU1_CHICK	NR1H3	nuclear receptor subfamily 1, group H, member 3	-1.047	7178.78
Q5F3G2_CHICK	TMEM131	transmembrane protein 131	-1.047	4908.71
PDIA3_CHICK	PDIA3	protein disulfide isomerase family A, member 3	-1.046	10726.2
SHLB2_CHICK	SH3GLB2	SH3-domain GRB2-like endophilin B2	-1.046	5152.74
Q5F420_CHICK	ACSL1	acyl-CoA synthetase long-chain family member 1	-1.045	60334.8
ITA1_CHICK	ITGA1	integrin, alpha 1	-1.045	4395.15
RAC1	RAC1	ras-related C3 botulinum toxin substrate 1 (rho family, small GTP binding protein Rac1)	-1.045	6742.73
CTNNA1	CTNNA1	catenin (cadherin-associated protein), alpha 1, 102kDa	-1.044	14617.1
EGFR_CHICK	EGFR	epidermal growth factor receptor	-1.044	5742.02
Q5F3H7_CHICK	ITM2A	integral membrane protein 2A	-1.044	34389.6
SC31A_CHICK	SEC31A	SEC31 homolog A (S. cerevisiae)	-1.044	8602.3
Q90574_CHICK	FLNB	filamin B, beta	-1.043	33407
MARE2_CHICK	MAPRE2	microtubule-associated protein, RP/EB family, member 2	-1.043	5444.86
Q5F3Y4_CHICK	PLIN2	perilipin 2	-1.043	8174.96
PTPRM	PTPRM	protein tyrosine phosphatase, receptor type, M	-1.043	4447.61
CSRP1_CHICK	CSRP1	cysteine and glycine-rich protein 1	-1.042	11541.6
HEATR5A	HEATR5A	HEAT repeat containing 5A	-1.042	5329.48
ENPL_CHICK	HSP90B1	heat shock protein 90kDa beta (Grp94), member 1	-1.042	23785.2
Q5F472_CHICK	PDIA6	protein disulfide isomerase family A, member 6	-1.042	7163.12
ENSGALG00000023675		Uncharacterized protein	-1.042	6463.81
CD99	CD99	CD99 molecule	-1.041	17816.8
PRELP	PRELP	proline/arginine-rich end leucine-rich repeat protein	-1.041	19759.9
Q5ZIG8_CHICK	YME1L1	YME1-like 1 (S. cerevisiae)	-1.041	6072.58
LOC422151	LOC422151	fibronectin type III domain containing 3A-like	-1.04	4782.61
OLFML2B	OLFML2B	olfactomedin-like 2B	-1.04	20409.7
O93378_CHICK	STAT5B	signal transducer and activator of transcription 5B	-1.04	9306.32
ENSGALG00000023072		Uncharacterized protein	-1.04	4293.29
Q5F3W4_CHICK	SCPEP1	serine carboxypeptidase 1	-1.039	4306.86
GELS_CHICK	GSN	gelsolin	-1.038	61310
Q5ZIG5_CHICK	GFPT1	glutamine--fructose-6-phosphate transaminase 1	-1.038	6628.35
MYH11_CHICK	MYH11	myosin, heavy chain 11, smooth muscle	-1.038	6956.67
RPS23	RPS23	ribosomal protein S23	-1.038	6575.54
Q5ZKX0_CHICK	STT3B	STT3, subunit of the oligosaccharyltransferase complex, homolog B (S. cerevisiae)	-1.038	5987.96
UBB	UBB	ubiquitin B	-1.038	8144.35
EIF3A	EIF3A	eukaryotic translation initiation factor 3, subunit A	-1.037	7470.89
MAP4K4	MAP4K4	mitogen-activated protein kinase kinase kinase kinase 4	-1.037	5981.26
Q5F3T4_CHICK	AP2A2	adaptor-related protein complex 2, alpha 2 subunit	-1.036	8951.41
Q5ZMT8_CHICK	EPS15	epidermal growth factor receptor pathway substrate 15	-1.036	4758.46
LRP1	LRP1	low density lipoprotein receptor-related protein 1	-1.036	10411.5
EIF3F	EIF3F	eukaryotic translation initiation factor 3, subunit F	-1.035	5057.97
Q5ZIZ5_CHICK	NONO	non-POU domain containing, octamer-binding	-1.035	5745.47
Q5ZLG6_CHICK	ANXA11	annexin A11	-1.034	5520.67
HM13	HM13	histocompatibility (minor) 13	-1.034	4376.09
RL22_CHICK	RPL22	ribosomal protein L22	-1.034	4590.14
Q5ZMS8_CHICK	NAA50	N(alpha)-acetyltransferase 50, NatE catalytic subunit	-1.033	4611.59
Q9I9K4_CHICK	NID1	nidogen 1	-1.032	13886.8
SERPH_CHICK	SERPINH1	serpin peptidase inhibitor, clade H (heat shock protein 47), member 1, (collagen binding protein 1)	-1.03	75611.7
S39AD_CHICK	SLC39A13	solute carrier family 39 (zinc transporter), member 13	-1.03	8432.01
SUPT6H	SUPT6H	suppressor of Ty 6 homolog (S. cerevisiae)	-1.03	4401.06
Q5F3N4_CHICK	ADAM10	ADAM metallopeptidase domain 10	-1.029	5764.91
Q5F456_CHICK	PTBP1	polypyrimidine tract binding protein 1	-1.029	7498.06
MT-ND4L	ND4L	NADH dehydrogenase, subunit 4L (complex I)	-1.028	14610.8
RPL17L	RPL17L	ribosomal protein 17-like	-1.028	9344.6
RL7A_CHICK	RPL7A	ribosomal protein L7a	-1.028	6658.82
PRPF8	PRPF8	PRP8 pre-mRNA processing factor 8 homolog (S. cerevisiae)	-1.027	14327.4
Q90Z43_CHICK	SLIT3	slit homolog 3 (Drosophila)	-1.027	5049.27
ARF5_CHICK	ARF5	ADP-ribosylation factor 5	-1.026	8940.97
Q8UUR0_CHICK	CLTC	clathrin, heavy chain (Hc)	-1.026	20933.5
EF2_CHICK	EEF2	eukaryotic translation elongation factor 2	-1.026	93651
Q9DDD4_CHICK	CLEC3B	C-type lectin domain family 3, member B	-1.025	51718.5
HIPK1	HIPK1	homeodomain interacting protein kinase 1	-1.025	6243.48
NPM_CHICK	NPM1	nucleophosmin (nucleolar phosphoprotein B23, numatrin)	-1.025	6742.01
CMIP	CMIP	c-Maf inducing protein	-1.024	6529.8
Q5ZJ80_CHICK	SLC12A4	solute carrier family 12 (potassium/chloride transporters), member 4	-1.024	4636.23
EIF4G1	EIF4G1	eukaryotic translation initiation factor 4 gamma, 1	-1.023	5898.9
GNAI2_CHICK	GNAI2	guanine nucleotide binding protein (G protein), alpha inhibiting activity polypeptide 2	-1.023	7505.05
Q5ZLF9_CHICK	SRSF5	serine/arginine-rich splicing factor 5	-1.023	5604.63
RBBP4_CHICK	RBBP4	retinoblastoma binding protein 4	-1.022	7150.16
O42253_CHICK	DUSP1	dual specificity phosphatase 1	-1.021	6071.5
KIAA1109	KIAA1109	KIAA1109	-1.021	5299.18
NBL1	C1orf151-NBL1/NBL1	neuroblastoma, suppression of tumorigenicity 1	-1.021	8938.46
RL15_CHICK	RPL15	ribosomal protein L15	-1.021	12542.2
Q5ZMK3_CHICK	SCCPDH	saccharopine dehydrogenase (putative)	-1.021	4825.92
NUCL_CHICK	NCL	nucleolin	-1.02	8587.13
MLRM_CHICK	MYL9	myosin, light chain 9, regulatory	-1.019	4850.94
Q5ZJ62_CHICK	KCTD2	potassium channel tetramerisation domain containing 2	-1.019	4673.22
1433E_CHICK	YWHAE	tyrosine 3-monooxygenase/tryptophan 5-monooxygenase activation protein, epsilon polypeptide	-1.019	10795.9
Q9YI47_CHICK	JAK1	Janus kinase 1	-1.018	11569
Q91969_CHICK	PTPRA	protein tyrosine phosphatase, receptor type, A	-1.018	4595.34
WDR82_CHICK	WDR82	WD repeat domain 82	-1.018	7193.58
Q9W7C6_CHICK	EPAS1	endothelial PAS domain protein 1	-1.017	32096.3
FAM213A	FAM213A	family with sequence similarity 213, member A	-1.017	14189
GHR_CHICK	GHR	growth hormone receptor	-1.017	4754.09
MYCBP2	MYCBP2	MYC binding protein 2, E3 ubiquitin protein ligase	-1.017	8936.07
Q5ZM84_CHICK	SF3A1	splicing factor 3a, subunit 1, 120kDa	-1.017	4538.64
Q5ZII8_CHICK	CD151	CD151 molecule (Raph blood group)	-1.016	10743.2
Q5XNV3_CHICK	CAPRIN1	cell cycle associated protein 1	-1.016	7992.91
GBLP_CHICK	GNB2L1	guanine nucleotide binding protein (G protein), beta polypeptide 2-like 1	-1.016	24230.7
AN32E_CHICK	ANP32E	acidic (leucine-rich) nuclear phosphoprotein 32 family, member E	-1.015	9035.77
Q90717_CHICK	ANK3	ankyrin 3, node of Ranvier (ankyrin G)	-1.015	6822.55
DDB1_CHICK	DDB1	damage-specific DNA binding protein 1, 127kDa	-1.015	4313.97
Q5ZLB5_CHICK	GNB1	guanine nucleotide binding protein (G protein), beta polypeptide 1	-1.015	19025.6
ARHGAP17	ARHGAP17	Rho GTPase activating protein 17	-1.015	5654.39
Q5ZI54_CHICK	SF3B3	splicing factor 3b, subunit 3, 130kDa	-1.015	6141.56
Q5ZJA5_CHICK	Gga.31975	Uncharacterized protein	-1.015	10152.7
RAP1B_CHICK	RAP1B	RAP1B, member of RAS oncogene family	-1.014	11862.1
AT1A1_CHICK	ATP1A1	ATPase, Na+/K+ transporting, alpha 1 polypeptide	-1.013	18347.1
O42124_CHICK	BMPR2	bone morphogenetic protein receptor, type II (serine/threonine kinase)	-1.013	4618.66
PA1B2_CHICK	PAFAH1B2	platelet-activating factor acetylhydrolase 1b, catalytic subunit 2 (30kDa)	-1.013	5348.24
RNF10	RNF10	ring finger protein 10	-1.013	7405.27
SEC23A	SEC23A	Sec23 homolog A (S. cerevisiae)	-1.013	6744.47
Q5ZKB0_CHICK	TMED2	transmembrane emp24 domain trafficking protein 2	-1.013	5426.19
EF1A_CHICK	EEF1A1	eukaryotic translation elongation factor 1 alpha 1	-1.012	140840
Q5MB12_CHICK	ACACB	acetyl-CoA carboxylase beta	-1.011	10524.3
Q5ZJ83_CHICK	AP1G1	adaptor-related protein complex 1, gamma 1 subunit	-1.011	4742.01
Q5ZK20_CHICK	PDIA4	protein disulfide isomerase family A, member 4	-1.011	6862
O42390_CHICK	TGFBI	transforming growth factor, beta-induced, 68kDa	-1.011	11764.2
1433Z_CHICK	YWHAZ	tyrosine 3-monooxygenase/tryptophan 5-monooxygenase activation protein, zeta polypeptide	-1.011	10041.5
EHBP1	EHBP1	EH domain binding protein 1	-1.01	6794.52
Q5ZHM8_CHICK	SDCBP	syndecan binding protein (syntenin)	-1.01	10627.1
TAF1	TAF1	TAF1 RNA polymerase II, TATA box binding protein (TBP)-associated factor, 250kDa	-1.01	5342.1
RPS10	RPS10	ribosomal protein S10	-1.009	16746.1
SERPINF1	SERPINF1	serpin peptidase inhibitor, clade F (alpha-2 antiplasmin, pigment epithelium derived factor), member 1	-1.009	24385.9
WDR1_CHICK	WDR1	WD repeat domain 1	-1.009	7013.32
GBF1	GBF1	golgi brefeldin A resistant guanine nucleotide exchange factor 1	-1.008	4622.27
HNRNPK	HNRNPK	heterogeneous nuclear ribonucleoprotein K	-1.008	4642.22
PLXNA1	PLXNA1	plexin A1	-1.008	6983.36
RPL21	RPL21	ribosomal protein L21	-1.008	10957.6
P79786_CHICK	THBS1	thrombospondin 1	-1.008	7049.1
Q5ZLJ8_CHICK	TMEM59	transmembrane protein 59	-1.008	7041.37
EIF3E_CHICK	EIF3E	eukaryotic translation initiation factor 3, subunit E	-1.007	4565.82
Q5ZJ86_CHICK	EPRS	glutamyl-prolyl-tRNA synthetase	-1.007	6431.32
Q5ZMT1_CHICK	ARHGDIA	Rho GDP dissociation inhibitor (GDI) alpha	-1.007	6524.34
ARHGEF11	ARHGEF11	Rho guanine nucleotide exchange factor (GEF) 11	-1.007	11194.7
Q5F3R9_CHICK	SET	SET nuclear oncogene	-1.007	4472.92
Q5ZJ21_CHICK	CTNND1	catenin (cadherin-associated protein), delta 1	-1.006	5371.77
MBNL1_CHICK	MBNL1	muscleblind-like splicing regulator 1	-1.005	19290.3
LIMCH1	LIMCH1	LIM and calponin homology domains 1	-1.004	4898.06
Q5ZMS9_CHICK	USO1	USO1 vesicle docking protein homolog (yeast)	-1.004	6216.96
NU2M_CHICK	ND2	MTND2	-1.003	93331.2
TBA5_CHICK	TBA5	Tubulin alpha-5 chain	-1.003	19497.8
Q9W744_CHICK	DDX5	DEAD (Asp-Glu-Ala-Asp) box helicase 5	-1.002	27864.9
SH3BGRL3	SH3BGRL3	SH3 domain binding glutamic acid-rich protein like 3	-1.002	8067.79
Q5F3A5_CHICK	SPG7	spastic paraplegia 7 (pure and complicated autosomal recessive)	-1.002	6136.48
CCNI	CCNI	cyclin I	-1.001	5870.61
PECAM1	PECAM1	platelet/endothelial cell adhesion molecule 1	-1.001	18402.6
ARP3_CHICK	ACTR3	ARP3 actin-related protein 3 homolog (yeast)	-1	4390.42
SETD2	SETD2	SET domain containing 2	-1	5637.05
		Expressed higher in FL
		Expressed higher in LL

## Sheet: 164 DE Genes FL HE >1.2X
S5 Table. Highest Expressed (HE) Genes in Abdominal Fat of FL Chickens (FL/LL ratio >1.2-fold)
Feature ID	Gene Symbol	Entrez Gene Name	Fold Change	Average Reads
Q90908_CHICK	MYH1	myosin, heavy chain 1, skeletal muscle, adult	218.533	10490.2
ENSGALG00000011086	ACTA1	actin, alpha 1, skeletal muscle	27.181	31251.7
Q7LZS1_CHICK	GGA.5954	12K serum protein, beta-2-m cross-reactive	2.625	5852.38
IBP2_CHICK	IGFBP2	insulin-like growth factor binding protein 2, 36kDa	2.479	5886.36
ATP8A1	ATP8A1	ATPase, aminophospholipid transporter (APLT), class I, type 8A, member 1	1.958	4688.66
GAPDH	GAPDH	glyceraldehyde-3-phosphate dehydrogenase	1.851	4404.18
TPM1_CHICK	TPM1	tropomyosin 1 (alpha)	1.828	5155.39
FAM57A	FAM57A	family with sequence similarity 57, member A	1.775	7966.9
ENSGALG00000005734		Uncharacterized protein	1.712	62294.1
PROS1	PROS1	protein S (alpha)	1.703	7236.36
Q9YGM2_CHICK	SCD	stearoyl-CoA desaturase (delta-9-desaturase)	1.697	93948.6
G3P_CHICK	GAPDH	glyceraldehyde-3-phosphate dehydrogenase	1.692	22820.3
GRIK1	GRIK1	glutamate receptor, ionotropic, kainate 1	1.69	10419.5
Q643S1_CHICK	BMPER	BMP binding endothelial regulator	1.685	9707.73
ANXA1_CHICK	ANXA1	annexin A1	1.633	40453.3
WBSCR17	WBSCR17	Williams-Beuren syndrome chromosome region 17	1.627	4905.94
Q5ZM85_CHICK	NIPA1	non imprinted in Prader-Willi/Angelman syndrome 1	1.606	6585.67
PON2_CHICK	PON2	paraoxonase 2	1.576	4869.3
A6NAB8_CHICK	FADS2	fatty acid desaturase 2	1.575	6763.99
CYB5_CHICK	CYB5A	cytochrome b5 type A (microsomal)	1.559	5503.38
PRDX6_CHICK	PRDX6	peroxiredoxin 6	1.557	17247.2
HSD17B7	HSD17B7	hydroxysteroid (17-beta) dehydrogenase 7	1.548	4293.33
LOC425086	LOC425086	uncharacterized LOC425086	1.548	7877.11
ABHD12B	ABHD12B	abhydrolase domain containing 12B	1.543	23745.8
PHTF2_CHICK	PHTF2	putative homeodomain transcription factor 2	1.54	4834.19
NPR3	NPR3	natriuretic peptide receptor C/guanylate cyclase C (atrionatriuretic peptide receptor C)	1.526	9236.11
FAM89A	FAM89A	family with sequence similarity 89, member A	1.518	5269.44
GSTT1	GSTT1	glutathione S-transferase theta 1	1.508	10066.8
HSP70_CHICK	HSPA2	heat shock 70kDa protein 2	1.504	24035.6
Q5ZKW4_CHICK	UGP2	UDP-glucose pyrophosphorylase 2	1.502	6959.74
Q8AYP7_CHICK	HK2	hexokinase 2	1.491	5269.71
WLS_CHICK	WLS	wntless homolog (Drosophila)	1.49	14152.9
ADAMTS15	ADAMTS15	ADAM metallopeptidase with thrombospondin type 1 motif, 15	1.483	5557.96
Q5ZK58_CHICK	ASAH1	N-acylsphingosine amidohydrolase (acid ceramidase) 1	1.478	12417.8
Q5F3U3_CHICK		Putative uncharacterized protein	1.463	5744.38
TLCD1	TLCD1	TLC domain containing 1	1.457	10527
Q800V4_CHICK	FABP3	fatty acid binding protein 3, muscle and heart (mammary-derived growth inhibitor)	1.447	10215.6
DOCK4	DOCK4	dedicator of cytokinesis 4	1.445	5310.35
CAN2_CHICK	CAPN2	calpain 2, (m/II) large subunit	1.443	7035.02
PGAM1_CHICK	PGAM1	phosphoglycerate mutase 1 (brain)	1.441	6724.48
Q6EE57_CHICK	RPS8	ribosomal protein S8	1.419	14711.8
PGRC1_CHICK	PGRMC1	progesterone receptor membrane component 1	1.417	22381.3
Q5F3Y3_CHICK	FAM177A1	family with sequence similarity 177, member A1	1.413	4562.73
PRAF3_CHICK	ARL6IP5	ADP-ribosylation-like factor 6 interacting protein 5	1.407	7534.01
SLC24A6	SLC24A6	solute carrier family 24 (sodium/lithium/calcium exchanger), member 6	1.406	6914.68
NAP1L1	NAP1L1	nucleosome assembly protein 1-like 1	1.392	6749.65
RLA1_CHICK	RPLP1	ribosomal protein, large, P1	1.39	10496
NFASC_CHICK	NFASC	neurofascin	1.381	16338.4
TMEM123	TMEM123	transmembrane protein 123	1.377	5815.8
BRPK	PINK1	PTEN induced putative kinase 1	1.362	7504.02
SAP_CHICK	PSAP	prosaposin	1.361	83190.5
GPC4	GPC4	glypican 4	1.354	39094
LDHB_CHICK	LDHB	lactate dehydrogenase B	1.354	8127.24
ITGB1BP3	NMRK2	nicotinamide riboside kinase 2	1.352	8849.58
FRIH_CHICK	FTH1	ferritin, heavy polypeptide 1	1.348	285581
ADAMTS2	ADAMTS2	ADAM metallopeptidase with thrombospondin type 1 motif, 2	1.344	18257
LGMN	LGMN	legumain	1.343	21059
ENSGALG00000018512		Uncharacterized protein	1.34	7436.92
GPD1	GPD1	glycerol-3-phosphate dehydrogenase 1 (soluble)	1.336	16640.8
Q5ZJF8_CHICK	DUSP10	dual specificity phosphatase 10	1.333	4526.09
ALDH2	ALDH2	aldehyde dehydrogenase 2 family (mitochondrial)	1.327	7631.7
G0S2	G0S2	G0/G1switch 2	1.327	6775.04
Q5ZII4_CHICK	PTGR1	prostaglandin reductase 1	1.327	7310.38
LAC_CHICK	IGL@	Ig lambda chain C region	1.325	5191.66
Q5ZHY4_CHICK	STAU1	staufen, RNA binding protein, homolog 1 (Drosophila)	1.325	7254.42
ULK2	ULK2	unc-51-like kinase 2 (C. elegans)	1.316	10455.4
OCX32_CHICK	RARRES1	retinoic acid receptor responder (tazarotene induced) 1	1.303	11202.4
TMEM119	TMEM119	transmembrane protein 119	1.303	6491.91
TMEM63C	TMEM63C	transmembrane protein 63C	1.299	10198.5
Q8UVD4_CHICK	HIPK2	homeodomain interacting protein kinase 2	1.298	14164.5
B3TZB4_CHICK	PNPLA2	patatin-like phospholipase domain containing 2	1.298	40997.1
MYO1C_CHICK	MYO1C	myosin IC	1.295	30352.9
Q5F3C9_CHICK	SH3BGRL	SH3 domain binding glutamic acid-rich protein like	1.295	33057.3
Q5ZIR7_CHICK	FABP5	fatty acid binding protein 5 (psoriasis-associated)	1.294	10800.2
RETSAT	RETSAT	retinol saturase (all-trans-retinol 13,14-reductase)	1.289	57909.2
Q5ZJ95_CHICK	SGTB	small glutamine-rich tetratricopeptide repeat (TPR)-containing, beta	1.287	8019.39
SBDS_CHICK	SBDS	Shwachman-Bodian-Diamond syndrome	1.285	7232.6
Q5ZHR4_CHICK	GARS	glycyl-tRNA synthetase	1.275	4356.16
Q5ZIC0_CHICK	HSP90AA1	heat shock protein 90kDa alpha (cytosolic), class A member 1	1.271	30544.1
Q5ZKB4_CHICK	MMD	monocyte to macrophage differentiation-associated	1.268	76395.8
DUSP3	DUSP3	dual specificity phosphatase 3	1.258	4342.45
NF2L1_CHICK	NFE2L1	nuclear factor (erythroid-derived 2)-like 1	1.254	12593.2
PHKA1	PHKA1	phosphorylase kinase, alpha 1 (muscle)	1.252	4421.23
DBNDD2	DBNDD2	dysbindin (dystrobrevin binding protein 1) domain containing 2	1.25	5150.8
DHRS7	DHRS7	dehydrogenase/reductase (SDR family) member 7	1.248	7176.11
Q5ZJZ2_CHICK	RPL3	ribosomal protein L3	1.247	9996.99
FAS_CHICK	FASN	fatty acid synthase	1.242	32362.2
THRSPA	THRSPA	thyroid hormone responsive	1.242	42779.6
ANXA2_CHICK	ANXA2	annexin A2	1.24	47371.2
TFPI2	TFPI2	tissue factor pathway inhibitor 2	1.24	12488.4
MDH2	MDH2	malate dehydrogenase 2, NAD (mitochondrial)	1.239	5214.45
Q58G84_CHICK	SSTR2	somatostatin receptor 2	1.235	25728.6
HSP7C_CHICK	HSPA8	heat shock 70kDa protein 8	1.234	38968.7
ADAMTS9	ADAMTS9	ADAM metallopeptidase with thrombospondin type 1 motif, 9	1.233	5321.2
WBP2	WBP2	WW domain binding protein 2	1.233	4667.85
Q5F379_CHICK	SEC31B	SEC31 homolog B (S. cerevisiae)	1.226	6114.81
GSTT1_CHICK	GSTT1	glutathione S-transferase theta 1	1.225	6975.95
A0M8T7_CHICK	CAV2	caveolin 2	1.223	21603.9
KPYK_CHICK	PKM	pyruvate kinase, muscle	1.222	13120.1
SESN1	SESN1	sestrin 1	1.222	6638.61
Q5ZME5_CHICK	SERINC1	serine incorporator 1	1.221	8012.63
Q5ZJV3_CHICK	DNAJA1	DnaJ (Hsp40) homolog, subfamily A, member 1	1.22	13038.4
AK2	AK2	adenylate kinase 2	1.219	6201.46
ACBD5_CHICK	ACBD5	acyl-CoA binding domain containing 5	1.217	5132.15
CDC42BPA	CDC42BPA	CDC42 binding protein kinase alpha (DMPK-like)	1.213	11570.5
COBL	COBL	cordon-bleu homolog (mouse)	1.213	4494.84
VIME_CHICK	VIM	vimentin	1.213	182781
PGK_CHICK	PGK1	phosphoglycerate kinase 1	1.212	4385.84
ANXA5_CHICK	ANXA5	annexin A5	1.208	23452.2
SLC1A6	SLC1A6	solute carrier family 1 (high affinity aspartate/glutamate transporter), member 6	1.207	10928
PACN2_CHICK	PACSIN2	protein kinase C and casein kinase substrate in neurons 2	1.205	5504.8
ANG	ANG	angiogenin, ribonuclease, RNase A family, 5	1.203	5740.98
EEF1D	EEF1D	eukaryotic translation elongation factor 1 delta (guanine nucleotide exchange protein)	1.202	12839.7
ABHD5	ABHD5	abhydrolase domain containing 5	1.198	10893.6
S10AB_CHICK	S100A11	S100 calcium binding protein A11	1.195	12237.1
EXTL3	EXTL3	exostoses (multiple)-like 3	1.192	10931.5
D3XFI0_CHICK	PLIN1	perilipin 1	1.192	54721.6
Q5F3K3_CHICK	SLC40A1	solute carrier family 40 (iron-regulated transporter), member 1	1.191	25445.4
ZYX_CHICK	ZYX	zyxin	1.187	6666.84
Q90W08_CHICK	IFRD1	interferon-related developmental regulator 1	1.186	5686.5
SODC_CHICK	SOD1	superoxide dismutase 1, soluble	1.186	4916.2
TNC	TNC	tenascin C	1.186	8413.97
CCNG1	CCNG1	cyclin G1	1.185	4770.16
PLIN1	PLIN1	perilipin 1	1.184	30608.7
GNAI1_CHICK	GNAI1	guanine nucleotide binding protein (G protein), alpha inhibiting activity polypeptide 1	1.182	4398.41
Q9I9D1_CHICK	VDAC2	voltage-dependent anion channel 2	1.181	7269.33
HOP_CHICK	HOPX	HOP homeobox	1.179	4775.47
D0VX31_CHICK	UQCRC1	Mitochondrial ubiquinol-cytochrome-c reductase complex core	1.179	4624.71
TPIS_CHICK	TPI1	triosephosphate isomerase 1	1.179	5027.54
Q5ZM10_CHICK	ACOX1	acyl-CoA oxidase 1, palmitoyl	1.178	22460
CDS2	CDS2	CDP-diacylglycerol synthase (phosphatidate cytidylyltransferase) 2	1.176	8870.77
GRP78_CHICK	HSPA5	heat shock 70kDa protein 5 (glucose-regulated protein, 78kDa)	1.176	20746.7
Q8JGU2_CHICK	KARS	lysyl-tRNA synthetase	1.176	8168.14
CD99L2	CD99L2	CD99 molecule-like 2	1.175	4839.29
C7G537_CHICK	COTL1	coactosin-like 1 (Dictyostelium)	1.175	4913.51
NU3M_CHICK	ND3	NADH dehydrogenase, subunit 3 (complex I)	1.175	18558
WFDC1_CHICK	WFDC1	WAP four-disulfide core domain 1	1.175	4739.59
RPS29	RPS29	ribosomal protein S29	1.173	5819.08
Q5ZLZ6_CHICK	SLC16A1	solute carrier family 16, member 1 (monocarboxylic acid transporter 1)	1.173	5220.56
CH60_CHICK	HSPD1	heat shock 60kDa protein 1 (chaperonin)	1.172	6453.87
Q5ZJT3_CHICK	PPT1	palmitoyl-protein thioesterase 1	1.171	5096.08
F10A1_CHICK	ST13	suppression of tumorigenicity 13 (colon carcinoma) (Hsp70 interacting protein)	1.17	6314.59
YIPF3_CHICK	YIPF3	Yip1 domain family, member 3	1.169	5642.16
Q90YX6_CHICK	RAB1A	RAB1A, member RAS oncogene family	1.165	9729.26
NU6M_CHICK	ND6	NADH dehydrogenase, subunit 6 (complex I)	1.163	18404.2
Q5ZLF7_CHICK	KPNA4	karyopherin alpha 4 (importin alpha 3)	1.162	5458.28
TPRG1L	TPRG1L	tumor protein p63 regulated 1-like	1.162	7476
SOD3	SOD3	superoxide dismutase 3, extracellular	1.161	6989.13
Q5ZIR0_CHICK	BRP44L	brain protein 44-like	1.16	4822.43
TEX2	TEX2	testis expressed 2	1.16	8997.59
ABCD2	ABCD2	ATP-binding cassette, sub-family D (ALD), member 2	1.158	5873.07
CAP1	CAP1	CAP, adenylate cyclase-associated protein 1 (yeast)	1.158	6165.03
CALN_CHICK	CALM1	Neo-calmodulin	1.158	22967.1
Q5ZL39_CHICK	PPP1CC	protein phosphatase 1, catalytic subunit, gamma isozyme	1.158	8454.01
Q5ZLF8_CHICK	MAP1LC3B	microtubule-associated protein 1 light chain 3 beta	1.157	7641.19
O42351_CHICK	RABEP1	rabaptin, RAB GTPase binding effector protein 1	1.157	6255.43
EGR1_CHICK	EGR1	early growth response 1	1.156	12860.4
PTPRB	PTPRB	protein tyrosine phosphatase, receptor type, B	1.154	5367.23
COX2_CHICK	COX2	cytochrome c oxidase subunit II	1.153	173001
CIDEA	CIDEA	cell death-inducing DFFA-like effector a	1.152	18458.8
TGOLN2	TGOLN2	trans-golgi network protein 2	1.151	4523.06
B2MG_CHICK	B2M	beta-2-microglobulin	1.15	45012.6
Q5ZMU3_CHICK	GPI	glucose-6-phosphate isomerase	1.15	6205.8
IPO7	IPO7	importin 7	1.15	8616.53

## Sheet: 155 DE genes LL HE<-1.2X
S5. Highest Expressed Genes in Abdominal Fat of LL Chickens (FL/LL ratio < -1.2-fold)
Feature ID	Gene Symbol	Entrez Gene Name	Fold Change	Average Reads
PUR9_CHICK	ATIC	5-aminoimidazole-4-carboxamide ribonucleotide formyltransferase/IMP cyclohydrolase	-1.157	5872.95
AKAP12	AKAP12	A kinase (PRKA) anchor protein 12	-1.159	5675.69
ACT5_CHICK	ACT5	Actin, cytoplasmic type 5	-1.175	5695.97
AP2B1	AP2B1	adaptor-related protein complex 2, beta 1 subunit	-1.174	4528.12
Q5F3U8_CHICK	ADD3	adducin 3 (gamma)	-1.38	9531.2
Q6QWE7_CHICK	ADIPOQ	adiponectin, C1Q and collagen domain containing	-1.168	10438.4
Q9DD46_CHICK	ALDH1A3	aldehyde dehydrogenase 1 family, member A3	-1.153	4622.17
Q5ZLE2_CHICK	ALDH3A2	aldehyde dehydrogenase 3 family, member A2	-1.441	12357.9
A7M7C6_CHICK	AQP3	aquaporin 3	-1.16	4990.16
ASH1L	ASH1L	ash1 (absent, small, or homeotic)-like (Drosophila)	-1.208	8036.85
ABCA1	ABCA1	ATP-binding cassette, sub-family A (ABC1), member 1	-1.29	6388.25
ATRN	ATRN	attractin	-1.156	13901.9
BIRC6	BIRC6	baculoviral IAP repeat containing 6	-1.178	6160.35
CPAMD8	CPAMD8	C3 and PZP-like, alpha-2-macroglobulin domain containing 8	-1.335	5285.65
Q98946_CHICK	ABL1	c-abl oncogene 1, non-receptor tyrosine kinase	-1.261	5009.66
CAD13_CHICK	CDH13	cadherin 13, H-cadherin (heart)	-1.219	11340.3
CALD1_CHICK	CALD1	caldesmon 1	-1.267	6076.37
COMP	COMP	cartilage oligomeric matrix protein	-1.622	16246.6
CNOT1	CNOT1	CCR4-NOT transcription complex, subunit 1	-1.197	8565.22
Q805A8_CHICK	CD81	CD81 molecule	-1.156	32358
CREG	CREG1	cellular repressor of E1A-stimulated genes 1	-1.2	4689.45
CHAD	CHAD	chondroadherin	-1.389	7988.02
CRDL1_CHICK	CHRDL1	chordin-like 1	-1.279	4302.14
APMAP_CHICK	C20orf3	chromosome 20 open reading frame 3	-1.232	8795.02
Q5ZLX7_CHICK	CLPX	ClpX caseinolytic peptidase X homolog (E. coli)	-1.162	4524.2
CO3A1_CHICK	COL3A1	collagen, type III, alpha 1	-1.23	839684
Q9I9K3_CHICK	COL4A1	collagen, type IV, alpha 1	-1.269	69575.9
COL4A2	COL4A2	collagen, type IV, alpha 2	-1.268	38700
Q90689_CHICK	COL5A1	collagen, type V, alpha 1	-1.172	40169.2
COL5A2	COL5A2	collagen, type V, alpha 2	-1.21	40168.1
CO6A3_CHICK	COL6A3	collagen, type VI, alpha 3	-1.229	145032
O93419_CHICK	COL18A1	collagen, type XVIII, alpha 1	-1.211	7924.71
Q90ZA0_CHICK	COL20A1	collagen, type XX, alpha 1	-1.284	5087.86
COL28A1	COL28A1	collagen, type XXVIII, alpha 1	-1.347	11395.9
C7	C7	complement component 7	-2.621	9679.02
CYT_CHICK	CST3	cystatin C	-1.387	17800.4
Q5F491_CHICK	DDX3X	DEAD (Asp-Glu-Ala-Asp) box polypeptide 3, X-linked	-1.198	33262.1
DLC1	DLC1	deleted in liver cancer 1	-1.186	4363.46
Q9DEH3_CHICK	DIAPH1	diaphanous homolog 1 (Drosophila)	-1.467	4737.31
Q71SF8_CHICK	DPYSL3	dihydropyrimidinase-like 3	-1.288	5828.81
DNJC3_CHICK	DNAJC3	DnaJ (Hsp40) homolog, subfamily C, member 3	-1.309	6248.92
DST	DST	dystonin	-1.293	9946.24
EP300	EP300	E1A binding protein p300	-1.257	4642.43
Q5ZJR5_CHICK	ENTPD1	ectonucleoside triphosphate diphosphohydrolase 1	-1.295	5753.92
EFEMP1	EFEMP1	EGF containing fibulin-like extracellular matrix protein 1	-1.358	10494.2
ELN_CHICK	ELN	elastin	-1.602	7850.76
EMILIN2	EMILIN2	elastin microfibril interfacer 2	-1.365	10734.5
ENG	ENG	endoglin	-1.387	5950.3
Q5ZIV8_CHICK	XPO1	exportin 1 (CRM1 homolog, yeast)	-1.152	5392.04
Q6V0P5_CHICK	FAT1	FAT tumor suppressor homolog 1 (Drosophila)	-1.273	5026.71
P87363_CHICK	FBN1	fibrillin 1	-1.391	101540
FGFR1	FGFR1	fibroblast growth factor receptor 1	-1.164	5438.74
FINC_CHICK	FN1	fibronectin 1	-1.731	129497
FNDC1	FNDC1	fibronectin type III domain containing 1	-1.669	23850.5
FBLN2	FBLN2	fibulin 2	-1.243	28303.1
Q9W600_CHICK	FSTL1	follistatin-like 1	-1.382	26972.9
FNBP1	FNBP1	formin binding protein 1	-1.156	6764.41
GNS	GNS	glucosamine (N-acetyl)-6-sulfatase	-1.156	6795.96
GPX3	GPX3	glutathione peroxidase 3 (plasma)	-1.479	21290
GPC1_CHICK	GPC1	glypican 1	-1.38	15100.4
GSLG1_CHICK	GLG1	golgi glycoprotein 1	-1.208	7799.47
HERC2	HERC2	HECT and RLD domain containing E3 ubiquitin protein ligase 2	-1.163	7114.85
Q6KDZ1_CHICK	HSPG2	heparan sulfate proteoglycan 2	-1.153	25310.8
Q2MHD2_CHICK	HNRNPU	heterogeneous nuclear ribonucleoprotein U (scaffold attachment factor A)	-1.164	6056.31
HDAC7	HDAC7	histone deacetylase 7	-1.194	5770.34
HIF1A_CHICK	HIF1A	hypoxia inducible factor 1, alpha subunit (basic helix-loop-helix transcription factor)	-1.234	7796.97
IGSF3	IGSF3	immunoglobulin superfamily, member 3	-1.193	5389.13
IGFBP7	IGFBP7	insulin-like growth factor binding protein 7	-1.354	10914.9
ITGA11	ITGA11	integrin, alpha 11	-1.536	6795.05
ITAV_CHICK	ITGAV	integrin, alpha V	-1.226	5576.74
Q9W6U9_CHICK	IL6ST	interleukin 6 signal transducer (gp130, oncostatin M receptor)	-1.195	6757.73
IQGAP1	IQGAP1	IQ motif containing GTPase activating protein 1	-1.173	11034.6
KDELC2	KDELC2	KDEL (Lys-Asp-Glu-Leu) containing 2	-1.267	4776.86
LAMA4	LAMA4	laminin, alpha 4	-1.206	13939.9
LAMA5	LAMA5	laminin, alpha 5	-1.296	4344.6
LAMB1_CHICK	LAMB1	laminin, beta 1	-1.375	14908.2
Q5ZIH4_CHICK	LAMC1	laminin, gamma 1 (formerly LAMB2)	-1.24	29759.3
Q4LDF5_CHICK	LY75	lymphocyte antigen 75	-1.198	5475.6
Q5F3Y0_CHICK	LSP1	lymphocyte-specific protein 1	-1.364	5636.86
Q5XXX6_CHICK	HLA-A	major histocompatibility complex, class I, A	-1.292	10277
MRC2	MRC2	mannose receptor, C type 2	-1.273	12585.1
MGAT3	MGAT3	mannosyl (beta-1,4-)-glycoprotein beta-1,4-N-acetylglucosaminyltransferase	-1.256	4430.23
MMP2_CHICK	MMP2	matrix metallopeptidase 2 (gelatinase A, 72kDa gelatinase, 72kDa type IV collagenase)	-1.181	23921.3
MXRA5	MXRA5	matrix-remodelling associated 5	-1.715	14670.5
MXRA8_CHICK	MXRA8	matrix-remodelling associated 8	-1.492	5911.24
MED13L	MED13L	mediator complex subunit 13-like	-1.338	5584.27
MBTPS1	MBTPS1	membrane-bound transcription factor peptidase, site 1	-1.159	4425.85
MLL3	MLL3	myeloid/lymphoid or mixed-lineage leukemia 3	-1.33	7127.61
MLL5	MLL5	myeloid/lymphoid or mixed-lineage leukemia 5 (trithorax homolog, Drosophila)	-1.263	6725.78
Q9PSW1_CHICK	MYH10	myosin, heavy chain 10, non-muscle	-1.22	7340.15
NF1_CHICK	NF1	neurofibromin 1	-1.23	5539.8
NRP1_CHICK	NRP1	neuropilin 1	-1.172	30049.4
NMNAT1	NMNAT1	nicotinamide nucleotide adenylyltransferase 1	-1.227	4956.01
NID2	NID2	nidogen 2 (osteonidogen)	-1.259	6370.16
Q9W737_CHICK	NOTCH1	notch 1	-1.265	6665.02
Q9DEC9_CHICK	NOTCH2	notch 2	-1.15	12289.2
MIME_CHICK	OGN	osteoglycin	-1.326	7706.09
Q9DGN8_CHICK	PALLD	palladin, cytoskeletal associated protein	-1.437	5012.93
PALM2	PALM2	paralemmin 2	-1.166	4446.73
PRX	PRX	periaxin	-1.484	11611.7
Q6DMS3_CHICK	POSTN	periostin, osteoblast specific factor	-1.441	43471.7
Q6PVZ7_CHICK	PPL	periplakin	-2.143	11612.8
PXDN	PXDN	peroxidasin homolog (Drosophila)	-1.406	6075.1
PPAP2B	PPAP2B	phosphatidic acid phosphatase type 2B	-1.205	7257.45
PIK3R2	PIK3R2	phosphoinositide-3-kinase, regulatory subunit 2 (beta)	-1.217	4898.15
PDGFRB	PDGFRB	platelet-derived growth factor receptor, beta polypeptide	-1.317	8198.02
PLXND1	PLXND1	plexin D1	-1.167	20252.5
PODNL1	PODNL1	podocan-like 1	-1.367	8507.41
PKD1	PKD1	polycystic kidney disease 1 (autosomal dominant)	-1.281	9929.5
Q5F461_CHICK	PRRC2C	proline-rich coiled-coil 2C	-1.189	7394.62
Q5ZII5_CHICK	PNRC1	proline-rich nuclear receptor coactivator 1	-1.151	6788.61
Q90818_CHICK	PTPRD	protein tyrosine phosphatase, receptor type, D	-1.514	4811.84
PTK7_CHICK	PTK7	PTK7 protein tyrosine kinase 7	-1.15	4647.72
Q5F4B5_CHICK	RCJMB04_1d13	Putative uncharacterized protein	-1.4	8779.13
Q5ZLU2_CHICK		Putative uncharacterized protein	-1.316	5156.35
Q5ZIY0_CHICK	RGL1	ral guanine nucleotide dissociation stimulator-like 1	-1.205	6421.49
Q5ZII0_CHICK	REPS2	RALBP1 associated Eps domain containing 2	-1.25	8976.1
RGS5	RGS5	regulator of G-protein signaling 5	-1.428	13893.1
Q9PS75_CHICK	RET	ret proto-oncogene	-1.166	15609.9
ARHGAP21	ARHGAP21	Rho GTPase activating protein 21	-1.164	4407.87
ARHGEF12	ARHGEF12	Rho guanine nucleotide exchange factor (GEF) 12	-1.256	9547.79
RPL24	RPL24	ribosomal protein L24	-1.166	5628.62
RL39_CHICK	RPL39	ribosomal protein L39	-1.173	8557.47
RPS20	RPS20	ribosomal protein S20	-1.306	5943.75
RPS24	RPS24	ribosomal protein S24	-1.221	5293.23
SIK2_CHICK	SIK1	salt-inducible kinase 1	-1.182	11375.4
SHSA5_CHICK	SHISA5	shisa homolog 5 (Xenopus laevis)	-1.288	5499.65
Q5ZJK3_CHICK	STAT1	signal transducer and activator of transcription 1, 91kDa	-1.408	6177.16
LOC777477	LOC777477	similar to Trio splicing	-1.304	6336.52
S38A2_CHICK	SLC38A2	solute carrier family 38, member 2	-1.173	8494.21
Q1PS52_CHICK	SLC9A1	solute carrier family 9, subfamily A (NHE1, cation proton antiporter 1), member 1	-1.15	4359.87
ENSGALG00000011811	SYNE2	spectrin repeat containing, nuclear envelope 2	-1.295	14028.3
SPEN	SPEN	spen homolog, transcriptional regulator (Drosophila)	-1.373	7044.52
SF3B1	SF3B1	splicing factor 3b, subunit 1, 155kDa	-1.159	10269
SPON1_CHICK	SPON1	spondin 1, extracellular matrix protein	-2.243	4649.6
SPON2	SPON2	spondin 2, extracellular matrix protein	-1.872	6527.17
STAB1	STAB1	stabilin 1	-1.21	18323.9
STARD8	STARD8	StAR-related lipid transfer (START) domain containing 8	-1.174	4776.69
SULF2	SULF2	sulfatase 2	-1.189	17052.5
SVEP1	SVEP1	sushi, von Willebrand factor type A, EGF and pentraxin domain containing 1	-1.445	7150.48
SMARCD2	SMARCD2	SWI/SNF related, matrix associated, actin dependent regulator of chromatin, subfamily d, member 2	-1.155	5952.09
TLN1	TLN1	talin 1	-1.219	22836.9
TNXB	TNXB	tenascin XB	-1.822	37558.5
THY1_CHICK	THY1	Thy-1 cell surface antigen	-1.242	9205.14
Q5ZMK4_CHICK	THRAP3	thyroid hormone receptor associated protein 3	-1.193	4624.12
TGFR2_CHICK	TGFBR2	transforming growth factor, beta receptor II (70/80kDa)	-1.314	9348.07
Q90998_CHICK	TGFBR3	transforming growth factor, beta receptor III	-1.171	7496.96
TGM2_CHICK	TGM2	transglutaminase 2 (C polypeptide, protein-glutamine-gamma-glutamyltransferase)	-1.277	16782.7
TMTC1	TMTC1	transmembrane and tetratricopeptide repeat containing 1	-1.162	8261.04
CC50A_CHICK	TMEM30A	transmembrane protein 30A	-1.159	4592.21
Q5F3E9_CHICK	TNRC18	trinucleotide repeat containing 18	-1.311	5897.46
EDD1	UBR5	ubiquitin protein ligase E3 component n-recognin 5	-1.166	5777.57
ENSGALG00000021752		Uncharacterized protein	-1.211	84343.7
ENSGALG00000007738		Uncharacterized protein	-1.202	4455.44
ZEB2	ZEB2	zinc finger E-box binding homeobox 2	-1.156	20195.8
