# Supplementary material for: RNA-Seq Analysis of Abdominal Fat in Genetically Fat and Lean Chickens Highlights a Divergence in Expression of Genes Controlling Adiposity, Hemostasis, and Lipid Metabolism
Source: PLoS One. 2015 Oct 7;10(10):e0139549. doi: 10.1371/journal.pone.0139549 (PMC4596860; doi:10.1371/journal.pone.0139549)
Supplement: S4 Table — This table provides the feature ID, gene symbol, gene description, FL normalized means, LL normalized means, Fold-change (±1.2-fold difference), FDR corrected p-value (P≤ 0.05), chromosome, strand, Start Position, End Position, UniProt Accession (UniProAC) and Protein Family (Pfam) Description for the differentially-expressed (DE) genes from the RNA-Seq analysis. (XLSX) [file pone.0139549.s005.xlsx]

## Sheet: Differentially Expressed Genes
S4 Table. Differentially Expressed (DE) Genes Indentified by RNA-Seq analysis of Abdominal Fat in FL and LL Chickens at 7 wk
Feature ID	Gene Symbol	Gene Description	FL normalized means	LL normalized means	Fold change	FDR corrected p-value	Chromosome	Strand	Start Position	End Position	UniProtAC	Pfam Description
AGPAT5	AGPAT5	1-acylglycerol-3-phosphate O-acyltransferase 5 (lysophosphatidic acid acyltransferase, epsilon)	567.889	442.5	1.283	0.034	3	-1	91338207	91283890	E1BSZ0	Acyltransferase
Q5ZIF2_CHICK	DHCR24	24-dehydrocholesterol reductase	4723.2	2963.11	1.594	2.742e-05	8	-1	26019466	26011325	Q5ZIF2	FAD binding domain
HIBCH_CHICK	HIBCH	3-hydroxyisobutyryl-CoA hydrolase	3701.22	2899.72	1.276	1.015e-06	7	1	171755	139173	Q5ZJ60	2-enoyl-CoA Hydratase C-terminal region
PAPSS2	PAPSS2	3'-phosphoadenosine 5'-phosphosulfate synthase 2	2062.37	1339.48	1.54	0.008684	6	-1	10747192	10736848	F1NPR8	Adenylylsulphate kinase; ATP-sulfurylase; PUA-like domain
ABAT	ABAT	4-aminobutyrate aminotransferase	147.382	97.161	1.517	0.022	14	-1	10329149	10305243	E1C8M8	Aminotransferase class-III
NT5DC2	NT5DC2	5'-nucleotidase domain containing 2	4343.95	3032.86	1.432	1.006e-05	12	-1	667832	642508	F1NNU4	5' nucleotidase family
PFKFB1	PFKFB1	6-phosphofructo-2-kinase/fructose-2,6-biphosphatase 1	147.21	68.077	2.162	0.021	Un_random	1	38660287
ABHD12B	ABHD12B	abhydrolase domain containing 12B	28817.7	18673.9	1.543	0.005064	5	1	60545769	60539664	F1NMM5	Alpha/beta hydrolase family
ABHD3	ABHD3	abhydrolase domain containing 3	3110.74	1892.77	1.643	1.382e-07	2	-1	105619400	105598487	F1NTP8	Alpha/beta hydrolase family
MCAT	MCAT	ACP acyltransferase (mitochondrial)	965.158	701.576	1.376	1.502e-05	1	-1	70691397	70688066	F1NZA8	Acyl transferase domain
ACBG2_CHICK	ACSBG2	acyl-CoA synthetase bubblegum family member 2	2416.29	1877.2	1.287	0.003519	28	1	1259039	1242765	Q5ZKR7	AMP-binding enzyme
ACOX2	ACOX2	acyl-Coenzyme A oxidase 2, branched chain	473.748	266.624	1.777	7.422e-09	12	-1	12126003	12111993	E1C5V6	Acyl-CoA dehydrogenase, C-terminal domain; Acyl-CoA oxidase; Acyl-CoA dehydrogenase, middle domain
ADAMTS15	ADAMTS15	ADAM metallopeptidase with thrombospondin type 1 motif, 15	6638.79	4477.12	1.483	0.007845	24	1	1714920	1705401	E1BX45	Thrombospondin type 1 domain; Reprolysin; Reprolysin family propeptide; ADAM-TS Spacer 1
ADAMTS2	ADAMTS2	ADAM metallopeptidase with thrombospondin type 1 motif, 2	20934.1	15579.9	1.344	1.183e-12	13	1	13959904	13903546	F1N9Z1	Thrombospondin type 1 domain; Reprolysin; ADAM-TS Spacer 1
ADA_CHICK	ADA	adenosine deaminase	4854.85	3204.11	1.515	0.00195	20	1	5332820	5320188	Q5ZKP6	Adenosine/AMP deaminase
Q5ZMK9_CHICK	ADK	adenosine kinase	718.63	545.68	1.317	0.02	6	-1	16461923	16186692	Q5ZMK9	pfkB family carbohydrate kinase
AMPD3	AMPD3	adenosine monophosphate deaminase (isoform E)	899.082	605.707	1.484	0.017	5	-1	9902905	9877376	F1NG97	Adenosine/AMP deaminase
Q5F484_CHICK	AMD1	adenosylmethionine decarboxylase 1	1936.6	1468.29	1.319	0.048	3	-1	68980706	68964943	Q5F484	Adenosylmethionine decarboxylase
AK2	AK2	adenylate kinase 2	6812.93	5589.98	1.219	0.0002049	23	-1	5594176	5587684	F1NJ73	Adenylate kinase; Adenylate kinase, active site lid
PUR8_CHICK	ADSL	adenylosuccinate lyase	1670.1	1123.15	1.487	2.974e-05	1	-1	51993116	51977091	F1NDB3	Lyase; Adenylosuccinate lyase C-terminus
ARL16	ARL16	ADP-ribosylation factor-like 16	76.734	34.252	2.24	0.011	18	-1	9830726	9828645	F1NB99	ADP-ribosylation factor family
PRAF3_CHICK	ARL6IP5	ADP-ribosylation-like factor 6 interacting protein 5	8808.17	6259.85	1.407	3.303e-06	12	1	15769489	15756683	Q5F433	PRA1 family protein
PGCA_CHICK	ACAN	aggrecan	136.348	94.593	1.441	0.043	10	-1	14760022	14733846	F1NZX1	EGF-like domain; Lectin C-type domain; Sushi domain; Extracellular link domain; Immunoglobulin V-set domain
AKTIP_CHICK	AKTIP	AKT interacting protein	1417.21	1099.75	1.289	0.017	11	1	5078836	5062976	Q5ZJJ5	Ubiquitin-conjugating enzyme
ADHFE1	ADHFE1	alcohol dehydrogenase, iron containing, 1	433.532	321.599	1.348	0.002913	2	1	119437352	119425704	F1NZ93	Iron-containing alcohol dehydrogenase
ALDH2	ALDH2	aldehyde dehydrogenase 2 family (mitochondrial)	8704.23	6559.18	1.327	6.452e-08	15	1	6269040	6260317	E1BT93	Aldehyde dehydrogenase family
Q2QB49_CHICK	AOX2P	aldehyde oxidase 3-like 1	253.508	175.516	1.444	0.028	7	1	12341448	12298760	Q2QB49	2Fe-2S iron-sulfur cluster binding domain; FAD binding domain in molybdopterin dehydrogenase; Aldehyde oxidase and xanthine dehydrogenase, a/b hammerhead domain; [2Fe-2S] binding domain; Molybdopterin-binding domain of aldehyde dehydrogenase; CO dehydrogenase flavoprotein C-terminal domain
AIMP2	AIMP2	aminoacyl tRNA synthetase complex-interacting multifunctional protein 2	873.456	646.266	1.352	0.0002933	14	-1	975277	973578	F1NSQ1	Glutathione S-transferase, C-terminal domain
Q98942_CHICK	AMY	amylase, alpha 2A (pancreatic)	175.77	52.417	3.353	6.043e-05	8	-1	43343	38904	Q98942	Alpha amylase, catalytic domain; Alpha amylase, C-terminal all-beta domain
AUP1	AUP1	ancient ubiquitous protein 1	4659.77	3802.41	1.225	0.017	4_random	1	131949	122382
ANKDD1B	ANKDD1B	ankyrin repeat and death domain containing 1B	46.565	13.421	3.47	0.005231	Z	-1	23338056	23324043	F1NRI1	Death domain; Ankyrin repeats
ASB5	ASB5	ankyrin repeat and SOCS box-containing 5	148.319	84.775	1.75	0.017	4	-1	45819789	45792853	E1C918	SOCS box; Ankyrin repeats
ANXA1_CHICK	ANXA1	annexin A1	50181.3	30725.4	1.633	4.013e-06	Z	1	35745308	35727594	Q92108	Annexin
ANXA2_CHICK	ANXA2	annexin A2	52448.4	42294	1.24	3.083e-05	10	1	6063439	6040844	P17785	Annexin
ANXA5_CHICK	ANXA5	annexin A5	25662.5	21242	1.208	0.046	4	1	55535007	55512554	P17153	Annexin
AATF_CHICK	AATF	apoptosis antagonizing transcription factor	400.136	285.097	1.404	0.002678	19	1	8400911	8358942	Q5ZIM6	Apoptosis-antagonizing transcription factor, C-terminal; Apoptosis antagonizing transcription factor
AIFM2	AIFM2	apoptosis-inducing factor, mitochondrion-associated, 2	289.264	211.35	1.369	0.0004768	6	1	13069996	13065260	E1BR24	Pyridine nucleotide-disulphide oxidoreductase; Pyridine nucleotide-disulphide oxidoreductase
AQP11	AQP11	aquaporin 11	45.526	15.153	3.004	0.0025	1	-1	197952811	197939907	F1NLJ9
ADC	ADC	arginine decarboxylase	778.364	577.268	1.348	0.004087	23	1	5601559	5595987	E1C5E7	Pyridoxal-dependent decarboxylase, C-terminal sheet domain; Pyridoxal-dependent decarboxylase, pyridoxal binding domain
ARIH2	ARIH2	ariadne homolog 2 (Drosophila)	1201.83	964.029	1.247	0.00264	12	-1	11969162	11944405	E1C1A1	IBR domain
ASNS_CHICK	ASNS	asparagine synthetase (glutamine-hydrolyzing)	1669.89	1346.97	1.24	0.032	2	-1	24641745	24628021	Q5ZJU3	Asparagine synthase; Glutamine amidotransferase domain
ATP8A1	ATP8A1	ATPase, aminophospholipid transporter (APLT), class I, type 8A, member 1	6207.64	3169.68	1.958	2.059e-10	4	1	70139158	70060178	F1NX55	E1-E2 ATPase; haloacid dehalogenase-like hydrolase
ATP6V1C2	ATP6V1C2	ATPase, H+ transporting, lysosomal 42kDa, V1 subunit C2	154.517	97.447	1.586	0.017	3	1	99807487	99791502	F1NK97	V-ATPase subunit C
ABCA12	ABCA12	ATP-binding cassette, sub-family A (ABC1), member 12	83.597	15.211	5.496	2.012e-08	7	-1	4317198	4237657	E1C7T0	ABC transporter; ABC-2 family transporter protein
O93437_CHICK	CMDR1	ATP-binding cassette, sub-family B (MDR/TAP), member 1	1085.41	556.09	1.952	5.712e-07	2	-1	20686087	20652786	O93437	ABC transporter; ABC transporter transmembrane region
ATG4B_CHICK	ATG4B	autophagy related 4B, cysteine peptidase	2689.04	2227.27	1.207	0.007512	9	-1	5843090	5828498	F1NW36	Peptidase family C54
BPI	BPI	bactericidal/permeability-increasing protein	4644.17	3326.44	1.396	0.001006	20	-1	10300309	10293927	F1NXX9	LBP / BPI / CETP family, N-terminal domain; LBP / BPI / CETP family, C-terminal domain
BBS7	BBS7	Bardet-Biedl syndrome 7	1054.28	618.582	1.704	2.001e-06	4	1	55473088	55457568	E1BXI4
BNIP3	BNIP3	BCL2/adenovirus E1B 19kDa interacting protein 3	1754.89	1420.5	1.235	0.042	6	-1	36815716	36811402	F1NNM4	BNIP3
Q5ZIY1_CHICK	RCJMB04_22n8	BCL2-associated athanogene 3	2353.96	1824.59	1.29	7.046e-05	6	1	31782900	31764745	Q5ZIY1	WW domain
BHMT	BHMT	betaine--homocysteine S-methyltransferase	581.742	424.474	1.371	0.004874	Z	-1	21878141	21862264	E1BSH9	Homocysteine S-methyltransferase
Q643S1_CHICK	BMPER	BMP binding endothelial regulator	12183.5	7231.98	1.685	2.513e-13	2	-1	47724184	47574128	Q643S1	von Willebrand factor type C domain; von Willebrand factor type D domain; Trypsin Inhibitor like cysteine rich domain; C8 domain
BST1	BST1	bone marrow stromal cell antigen 1	995.632	727.344	1.369	0.004589	4	-1	79594368	79579698	F1NG83	ADP-ribosyl cyclase
Q5XX12_CHICK	BMP15	bone morphogenetic protein 15	122.585	42.003	2.919	0.019	4	1	1835869	1832440	F1NHC3	Transforming growth factor beta like domain
BBOX1	BBOX1	butyrobetaine (gamma), 2-oxoglutarate dioxygenase (gamma-butyrobetaine hydroxylase) 1	432.497	316.513	1.366	0.009122	5	1	3573919	3543476	E1BXI0	Taurine catabolism dioxygenase TauD, TfdA family; Protein of unknown function
BYSL	BYSL	bystin-like	531.372	442.036	1.202	0.007817	26	1	4836424	4833185	F1NPV8	Bystin
CAMK1G	CAMK1G	calcium/calmodulin-dependent protein kinase IG	1539.26	776.571	1.982	0.006284	26	1	2934554	2926681	E1BQ82	Protein kinase domain
CACYBP	CACYBP	calcyclin binding protein	3121.42	2345.65	1.331	0.012	8	-1	7419270	7413974	E1BQN9	CS domain; SGS domain ; Siah interacting protein, N terminal
CAN2_CHICK	CAPN2	calpain 2, (m/II) large subunit	8311.84	5758.21	1.443	8.34e-05	3	-1	18818136	18798015	Q92178	Calpain family cysteine protease; Calpain large subunit, domain III
CLSTN2	CLSTN2	calsyntenin 2	582.64	145.043	4.017	0.008587	9	1	7429575	7356665	F1P1A4	Cadherin domain; Concanavalin A-like lectin/glucanases superfamily
CHST11	CHST11	carbohydrate (chondroitin 4) sulfotransferase 11	206.912	119.644	1.729	0.011	1	-1	56434834	56433776	F1NMI7	Sulfotransferase family
CA4	CA4	carbonic anhydrase IV	1209.87	809.696	1.494	0.008447	19	-1	8067859	8050992	E1C004	Eukaryotic-type carbonic anhydrase
A0M8T7_CHICK	CAV2	caveolin 2	23772.9	19434.8	1.223	0.005942	1	-1	26883203	26874863	F1P026	Caveolin
Q9I8K7_CHICK	CITED3	Cbp/p300-interacting transactivator 3	3383.47	2326.43	1.454	1.706e-09	23	1	1359206	1356990	Q9I8K7	CITED
CTIF	CTIF	CBP80/20-dependent translation initiation factor	462.875	334.426	1.384	0.02	Z	-1	1211388	1140145	F1NFF3
Q9DGP8_CHICK	MNOC	CCR4 carbon catabolite repression 4-like (S. cerevisiae)	431.377	336.652	1.281	0.02	4	1	30327003	30325188	Q9DGP8
CD28_CHICK	CD28	CD28 molecule	66.849	33.189	2.014	0.02	7	-1	14540667	14528106	P31043
Q2YHU0_CHICK	CD300L-B1	CD300a molecule	678.401	394.682	1.719	0.01	18	-1	10376182	10372082	Q2YHU0	Immunoglobulin V-set domain
CD59	CD59	CD59 molecule, complement regulatory protein	3543.12	2489.75	1.423	0.004429	5	-1	19769738	19767161	E1BSX9	u-PAR/Ly-6 domain
CDC42BPA	CDC42BPA	CDC42 binding protein kinase alpha (DMPK-like)	12683.8	10457.2	1.213	0.017	3	1	13343393	13183221	E1BWT5	Protein kinase domain; Phorbol esters/diacylglycerol binding domain; Protein kinase C terminal domain; CNH domain; DMPK coiled coil domain like
CDV3_CHICK	CDV3	CDV3 homolog (mouse)	3692.79	2862.06	1.29	3.291e-07	2	1	42646238	42641837	Q5ZLH9
CREG1_CHICK	CREG1	cellular repressor of E1A-stimulated genes 1	1959.01	1597.92	1.226	0.021	1	1	94920447	94916774	Q5ZJ73	Pyridoxamine 5'-phosphate oxidase
Q5F424_CHICK	CCT2	chaperonin containing TCP1, subunit 2 (beta)	3753.57	3018.66	1.243	0.0001483	1	1	37390599	37378125	Q5F424	TCP-1/cpn60 chaperonin family
CBY1	CBY1	chibby homolog 1 (Drosophila)	355.471	241.782	1.47	0.017	1	-1	52783572	52781219	E1BT07
CHID1	CHID1	chitinase domain containing 1	332.708	245.528	1.355	0.048	5	1	16302325	16201189	F1NER5	Glycosyl hydrolases family 18
CTBS	CTBS	chitobiase, di-N-acetyl-	1348.48	1061.28	1.271	0.033	8	1	17268918	17263000	F1NRM4	Glycosyl hydrolases family 18
CHDH	CHDH	choline dehydrogenase	60.548	33.777	1.793	0.033	12	-1	7453163	7446051	E1C003	GMC oxidoreductase; GMC oxidoreductase
CSGALNACT2	CSGALNACT2	chondroitin sulfate N-acetylgalactosaminyltransferase 2	1281.17	946.267	1.354	0.002144	6	-1	5851118	5837086	E1C2T4	Chondroitin N-acetylgalactosaminyltransferase
CHSY1	CHSY1	chondroitin sulfate synthase 1	2593.38	2001.05	1.296	0.001205	10	-1	19742178	19686854	F1N8L4	Chondroitin N-acetylgalactosaminyltransferase
C10orf57	C10ORF57	chromosome 10 open reading frame 57	1770.79	1341.03	1.32	0.008789	6	1	6185040	6180971	E1BZD7
C20orf116	DDRGK1	chromosome 20 open reading frame 116	2341.21	1690.64	1.385	6.06e-16	4	-1	92199361	92166122	E1BUR3	DDRGK domain
C20orf20	C20ORF20	chromosome 20 open reading frame 20	1814.18	1159.94	1.564	2.687e-19	20	1	8314802	8309785	F1NRH0	Chromatin modification-related protein EAF7
LOC424064	C7H2ORF69	chromosome 7 open reading frame	421.436	269.626	1.563	0.036	7	1	12074662	12071336
C9orf105	C9ORF105	chromosome 9 open reading frame 105	222.138	157.02	1.415	0.041	Z	1	74125003	74124520	E1C8R6
C9orf125	C9ORF125	chromosome 9 open reading frame 125	2349.31	1761.24	1.334	7.975e-05	Z	1	63690979	63690251	F1N9A9
C9orf58	AIF1L	chromosome 9 open reading frame 58	3360.41	2731.36	1.23	0.039	17	1	6710609	6697029	F1NDU3
C9orf91	C9ORF91	chromosome 9 open reading frame 91	895.873	575.191	1.558	0.000567	17	1	2890157	2881795	E1C3C9
C9orf95	C9ORF95	chromosome 9 open reading frame 95	773.468	592.285	1.306	0.018	Z	-1	36397426	36390251	E1C350	AAA domain
Q5ZK54_CHICK	CBWD1	COBW domain containing 1	433.174	323.3	1.34	0.034	Z	-1	26497488	26477351	F1NAT4	CobW/HypB/UreG, nucleotide-binding domain; Cobalamin synthesis protein cobW C-terminal domain
COQ10B	COQ10B	coenzyme Q10 homolog B (S. cerevisiae)	413.208	333.135	1.24	0.028	7	1	11214202	11204463	F1N9A4	Polyketide cyclase / dehydrase and lipid transport
COQ7	COQ7	coenzyme Q7 homolog, ubiquinone (yeast)	190.946	140.446	1.36	0.029	14	-1	8695421	8692511	F1NIP2	Ubiquinone biosynthesis protein COQ7
Q5ZK39_CHICK	RCJMB04_13f24	coiled-coil-helix-coiled-coil-helix domain containing 2	3761.91	2984.58	1.26	0.005115	19	-1	4871584	4868198	Q5ZK39
Q5ZLC3_CHICK	COPS5	COP9 constitutive photomorphogenic homolog subunit 5 (Arabidopsis)	1136.74	927.101	1.226	0.044	2	-1	119682639	119186304	Q5ZLC3	JAB1/Mov34/MPN/PAD-1 ubiquitin protease
A0M8U5_CHICK	CORTBP2	cortactin binding protein 2	581.593	450.429	1.291	0.047	1	1	26347130	26272228	A0M8U5	Cortactin-binding protein-2; Ankyrin repeats
Q5ZHT3_CHICK	RCJMB04_33h20	crystallin, zeta (quinone reductase)	571.974	444.306	1.287	0.001786	8	-1	30441226	30434765	Q5ZHT3	Zinc-binding dehydrogenase; Alcohol dehydrogenase GroES-like domain
CWF19L2	CWF19L2	CWF19-like 2, cell cycle control (S. pombe)	531.228	400.873	1.325	0.016	1	1	185012872	184948921	F1P0F0	Protein similar to CwfJ C-terminus 2; Protein similar to CwfJ C-terminus 1
CDK7	CDK7	cyclin-dependent kinase 7	266.84	209.149	1.276	0.04	Z	1	21363519	21346610	E1C8L2	Protein kinase domain
CRISPLD2	CRISPLD2	cysteine-rich secretory protein LCCL domain containing 2	1000.74	662.847	1.51	0.001156	11	1	18866841	18845372	E1C7Q3	Cysteine-rich secretory protein family; LCCL domain
Q5ZM68_CHICK	CYB5R4	cytochrome b5 reductase 4	452.216	350.172	1.291	0.011	3	-1	80316252	80287283	Q5ZM68	Cytochrome b5-like Heme/Steroid binding domain
CYB5_CHICK	CYB5A	cytochrome b5 type A (microsomal)	6706.17	4300.58	1.559	4.784e-15	2	1	94298980	94287667	P00174	Cytochrome b5-like Heme/Steroid binding domain
COX7A2L	COX7A2L	cytochrome c oxidase subunit VIIa polypeptide 2 like	232.824	171.218	1.36	0.031	3	-1	25076758	25072694	E1C0L9	Cytochrome c oxidase subunit VIIa
Q5ZHU7_CHICK	RCJMB04_33b23	cytochrome P450, family 2, subfamily j, polypeptide 9	1721.89	1079.22	1.595	6.745e-05	8	-1	27483805	27474340	Q5ZHU7	Cytochrome P450
O73684_CHICK	CYP24A1	cytochrome P450, family 24, subfamily A, polypeptide 1	32.216	3.91	8.24	0.032	20	1	12332942	12321165	O73684	Cytochrome P450
CYP46A1	CYP46A1	cytochrome P450, family 46, subfamily A, polypeptide 1	732.424	585.967	1.25	0.0002823	5	1	50671789	50655805	F1NEB6	Cytochrome P450
CPIN1_CHICK	CIAPIN1	cytokine induced apoptosis inhibitor 1	2123.43	1737.95	1.222	0.008036	11	1	572318	566342	Q5ZJA2	Cytokine-induced anti-apoptosis inhibitor 1, Fe-S biogenesis; Methyltransferase domain
CPEB2	CPEB2	cytoplasmic polyadenylation element binding protein 2	831.395	566.742	1.467	0.00019	4	-1	79821698	79776824	F1NG78	RNA recognition motif.
Q5F332_CHICK	DDX20	DEAD (Asp-Glu-Ala-Asp) box polypeptide 20	468.192	345.297	1.356	0.019	26	1	3116364	3110180	F1NRN3	DEAD/DEAH box helicase; Helicase conserved C-terminal domain
DOCK4	DOCK4	dedicator of cytokinesis 4	6277.18	4343.51	1.445	0.005896	1	1	29075385	28911241	F1NV97	Dedicator of cytokinesis; C2 domain in Dock180 and Zizimin proteins
DHR11_CHICK	DHRS11	dehydrogenase/reductase (SDR family) member 11	172.792	94.41	1.83	0.016	19	1	8142581	8121385	Q71R50	short chain dehydrogenase
DHRSX	DHRSX	dehydrogenase/reductase (SDR family) X-linked	1639.3	1365.81	1.2	0.003118	1	1	132944324	132779441	E1BYJ6	short chain dehydrogenase
DENND3	DENND3	DENN/MADD domain containing 3	80.785	42.639	1.895	0.02	2	1	151648683	151634269	F1NLT5	uDENN domain
DPYS	DPYS	dihydropyrimidinase	304.738	187.415	1.626	0.002855	2	-1	135544455	135512110	E1BSE2	Amidohydrolase family
Q7ZTS9_CHICK	DDAH1	dimethylarginine dimethylaminohydrolase 1	588.834	441.428	1.334	0.006506	8	1	16990675	16977584	Q7ZTS9	Amidinotransferase
DPP7	DPP7	dipeptidyl-peptidase 7	2814.46	2149.07	1.31	0.015	17	1	708530	688876	E1BZ81	Serine carboxypeptidase S28
DIRC2	DIRC2	disrupted in renal carcinoma 2	916.686	746.353	1.228	0.007159	7	1	28121019	28063791	F1NSE7
DCLK1	DCLK1	doublecortin-like kinase 1	187.034	106.447	1.757	0.033	1	1	177234160	177005893	E1BT40	Protein kinase domain; Doublecortin
Q5ZJF8_CHICK	DUSP10	dual specificity phosphatase 10	5172.26	3879.93	1.333	5.802e-34	3	1	19470252	19447982	F1NXH3	Rhodanese-like domain; Dual specificity phosphatase, catalytic domain
DUSP14	DUSP14	dual specificity phosphatase 14	719.968	420.778	1.711	1.872e-05	19	1	8552614	8552021	E1C6D9	Dual specificity phosphatase, catalytic domain
DUSP3	DUSP3	dual specificity phosphatase 3 (vaccinia virus phosphatase VH1-related)	4838.04	3846.85	1.258	0.008614	27	1	3209710	3206489	F1NH53	Dual specificity phosphatase, catalytic domain
DUSP5	DUSP5	dual specificity phosphatase 5	990.524	611.057	1.621	5.864e-06	6	1	27445222	27436737	F1NYC7	Rhodanese-like domain; Dual specificity phosphatase, catalytic domain
DBNDD2	DBNDD2	dysbindin (dystrobrevin binding protein 1) domain containing 2	5722.11	4579.48	1.25	7.405e-05	20	-1	5070476	5064048	E1C491	Dysbindin
DTNA	DTNA	dystrobrevin, alpha	307.494	210.029	1.464	0.041	2	1	110711165	110533263	E1C4Z7	Zinc finger, ZZ type; EF hand; EF-hand
Q03793_CHICK	LOC768388	EAV element	668.054	489.283	1.365	0.027	2	-1	6865989	6865588	Q03793	ENV polyprotein
EML4	EML4	echinoderm microtubule associated protein like 4	2855.68	2249.89	1.269	0.0005566	3	1	24913642	24762555	E1BX89	WD domain, G-beta repeat; HELP motif
ENC1	ENC1	ectodermal-neural cortex (with BTB-like domain)	1784.24	1082.2	1.649	0.0002313	Z	1	23745939	23743542	F1NEI0	BTB/POZ domain; Kelch motif; BTB And C-terminal Kelch
ENOX1	ENOX1	ecto-NOX disulfide-thiol exchanger 1	522.387	367.824	1.42	0.0001066	1	-1	171202548	171058133	E1BXD5	RNA recognition motif.
ENTP2_CHICK	ENTPD2	ectonucleoside triphosphate diphosphohydrolase 2	1937.35	1477.99	1.311	0.034	17	1	793331	784834	P79784	GDA1/CD39
EGFLAM	EGFLAM	EGF-like, fibronectin type III and laminin G domains	1140.03	771.477	1.478	0.004003	Z	1	11381495	11305233	E1BQW4	EGF-like domain; Fibronectin type III domain; Laminin G domain; Laminin G domain
Q5F3D8_CHICK	ETFDH	electron-transferring-flavoprotein dehydrogenase	1484.03	1206.44	1.23	0.033	4	1	23021114	23003714	F1NY29	NAD(P)-binding Rossmann-like domain
EAF2_CHICK	EAF2	ELL associated factor 2	245.54	126.945	1.934	1.573e-05	7	1	27910267	27896742	Q5ZHP7	RNA polymerase II transcription elongation factor
Q5ZIC9_CHICK	RCJMB04_27o18	Enah/Vasp-like	4005.4	2554.71	1.568	1.339e-10	5	1	50969095	50903043	Q5ZIC9	WH1 domain; VASP tetramerisation domain
EEPD1	EEPD1	endonuclease/exonuclease/phosphatase family domain containing 1	4064.37	2704.08	1.503	0.0009707	2	-1	46907259	46847660	F1NF75	Endonuclease/Exonuclease/phosphatase family; Helix-hairpin-helix motif
Q8JHV4_CHICK	EDNRB	endothelin receptor type B	288.111	185.979	1.549	0.00377	1	1	158012552	157998666	Q8JHV4	7 transmembrane receptor
EPHX1	EPHX1	epoxide hydrolase 1, microsomal (xenobiotic)	1071.96	716.427	1.496	0.001445	3	-1	18354754	18343163	F1P4R1	alpha/beta hydrolase fold; Epoxide hydrolase N terminus
ERLIN2	ERLIN2	ER lipid raft associated 2	3938.13	3281.6	1.2	0.001558	22	1	2223627	2214283	F1NBD0	SPFH domain / Band 7 family
ERO1L	ERO1L	ERO1-like (S. cerevisiae)	1209.94	997.028	1.214	0.003697	5	-1	60798936	60781418	E1C542	Endoplasmic Reticulum Oxidoreductin 1
EEF1D	EEF1D	eukaryotic translation elongation factor 1 delta (guanine nucleotide exchange protein)	14015.8	11663.6	1.202	0.00367	2	-1	154557913	154542112	E1BZG4	EF-1 guanine nucleotide exchange domain; Eukaryotic elongation factor 1 beta central acidic region
FAM107B	FAM107B	family with sequence similarity 107, member B	432.056	331.959	1.302	0.039	1	-1	7728160	7672441	F1P207	Protein of unknown function
FAM13C1	FAM13C1	family with sequence similarity 13, member C1	126.609	73.159	1.731	0.007418	6	1	1626786	1582270	E1BZA6
C1orf78	FAM176B	family with sequence similarity 176, member B	371.226	175.878	2.111	0.001166	Un_random	-1	20498894	20498434
Q5F3Y3_CHICK	RCJMB04_4e14	family with sequence similarity 177, member A1	5343.5	3781.96	1.413	0.0004422	5	1	38488334	38473642	Q5F3Y3
FAM57A	FAM57A	family with sequence similarity 57, member A	10191.2	5742.64	1.775	1.183e-12	19	-1	6883571	6880943	F1NFY9	TLC domain
FA65B_CHICK	FAM65B	family with sequence similarity 65, member B	1398.8	1051.39	1.33	5.558e-06	2	1	92542366	92497511	Q5F3L9
FAM89A	FAM89A	family with sequence similarity 89, member A	6354.01	4184.87	1.518	4.029e-05	3	-1	42491654	42486476	F1NR23
Q5ZMB0_CHICK	RCJMB04_2k16	family with sequence similarity 98, member A	2733.95	2211.28	1.236	6.138e-06	3	1	32300514	32284639	Q5ZMB0	Protein of unknown function
FAAH	FAAH	fatty acid amide hydrolase	3602.38	2751.08	1.309	7.317e-06	8	-1	22358698	22349639	E1C333	Amidase
Q800V4_CHICK	FABP3	fatty acid binding protein 3, muscle and heart (mammary-derived growth inhibitor)	12082.8	8348.46	1.447	0.001073	23	-1	568772	564951	Q800V4	Lipocalin / cytosolic fatty-acid binding protein family
Q5ZIR7_CHICK	FABP5	fatty acid binding protein 5 (psoriasis-associated)	12183.5	9416.91	1.294	0.01	2	1	126085868	126080810	Q5ZIR7	Lipocalin / cytosolic fatty-acid binding protein family
A6NAB8_CHICK	FADS2	fatty acid desaturase 2	8274.81	5253.17	1.575	0.0003046	5	1	18001982	17986929	F1NA26	Cytochrome b5-like Heme/Steroid binding domain; Fatty acid desaturase
FAS_CHICK	FASN	fatty acid synthase	35855.2	28869.2	1.242	0.002654	18	1	4942195	4906223	P12276	short chain dehydrogenase; Zinc-binding dehydrogenase; Beta-ketoacyl synthase, N-terminal domain; Phosphopantetheine attachment site; Acyl transferase domain; Thioesterase domain; Beta-ketoacyl synthase, C-terminal domain
FBXL5	FBXL5	F-box and leucine-rich repeat protein 5	3327.89	2487.68	1.338	0.005632	4	1	79633012	79598144	E1C8X9	Hemerythrin HHE cation binding domain; F-box-like; Leucine Rich repeat
FBXW4	FBXW4	F-box and WD repeat domain containing 4	4551.4	3790.04	1.201	0.045	6	1	24225463	24165490	F1NTI0	WD domain, G-beta repeat; F-box-like
Q5ZIN8_CHICK	RCJMB04_24j22	F-box protein 9	4160.18	3412.22	1.219	0.007038	3	-1	91152294	91134810	Q5ZIN8	F-box-like
ADX_CHICK	FDX1	ferredoxin 1	342.346	241.185	1.419	0.004347	1	-1	183896516	183881947	P13216	2Fe-2S iron-sulfur cluster binding domain
FRIH_CHICK	FTH	ferritin, heavy polypeptide 1	327933	243230	1.348	2.571e-13	5	-1	18047153	18042629	P08267	Ferritin-like domain
FGFR3_CHICK	FGFR3	fibroblast growth factor receptor 3	1477.32	843.891	1.751	9.813e-06	4	-1	86476629	86426050	P18460	Immunoglobulin domain; Immunoglobulin I-set domain; Protein tyrosine kinase
FICD	FICD	FIC domain containing	438.902	352.543	1.245	0.049	15	1	6617658	6615480	F1NFA7	Fic/DOC family
FKBP6	FKBP6	FK506 binding protein 6, 36kDa	79.06	20.843	3.793	5.558e-06	19	-1	289029	270993	F1NDF7	FKBP-type peptidyl-prolyl cis-trans isomerase; TPR repeat
FLCN	FLCN	folliculin	3146.83	2507.53	1.255	9.177e-08	14	-1	4758557	4747797	E1BQH1	Vesicle coat protein involved in Golgi to plasma membrane transport
FZD6_CHICK	FZD6	frizzled family receptor 6	3450.29	1918.37	1.799	0.001833	2	1	134836588	134789684	Q9PTW1	Frizzled/Smoothened family membrane region
FN3KRP	FN3KRP	fructosamine 3 kinase related protein	745.039	450.72	1.653	1.567e-06	18	-1	3332532	3327739	E1BRW9	Fructosamine kinase
GPR132	GPR132	G protein-coupled receptor 132	494.576	362.606	1.364	0.034	5	-1	54496625	54495759	F1NM01	7 transmembrane receptor
G0S2	G0S2	G0/G1switch 2	7727.62	5822.46	1.327	0.024	26	1	2961980	2961681	D9IU67
GLA	GLA	galactosidase, alpha	1076.14	830.885	1.295	0.035	4	1	2005922	1999445	E1BT44	Melibiase
GLB1L	GLB1L	galactosidase, beta 1-like	1304.02	622.258	2.096	7.708e-13	7	1	23770438	23767273	F1NW93	Glycosyl hydrolases family 35
GALC	GALC	galactosylceramidase	185.841	107.432	1.73	0.036	5	-1	45344447	45307665	F1NJ89	Glycosyl hydrolase family 59
Q6URH5_CHICK	GJB1	gap junction protein, beta 1, 32kDa	432.107	166.444	2.596	0.041	4	-1	2305285	2304599	Q6URH5	Connexin; Gap junction channel protein cysteine-rich domain
GMDS	GMDS	GDP-mannose 4,6-dehydratase	789.74	588.751	1.341	0.0003905	2	-1	68605804	68207412	F1P299	NAD dependent epimerase/dehydratase family
GBA2	GBA2	glucosidase, beta (bile acid) 2	1276.75	864.206	1.477	5.712e-07	Z	1	8472516	8465224	F1NYQ3	Protein of unknown function, DUF608; beta-Glucocerebrosidase 2 N terminal
GRIK1	GRIK1	glutamate receptor, ionotropic, kainate 1	13092.1	7746.9	1.69	0.0002522	1	-1	107688462	107612367	F1NZT2	Ligand-gated ion channel; Receptor family ligand binding region; Ligated ion channel L-glutamate- and glycine-binding site
Q5ZL03_CHICK	GCLM	glutamate-cysteine ligase, modifier subunit	2928.47	2193.93	1.335	0.008083	8	1	14467159	14456927	Q5ZL03	Aldo/keto reductase family
QPCT	QPCT	glutaminyl-peptide cyclotransferase (glutaminyl cyclase)	1818.75	1390	1.308	0.041	3	1	34854209	34841428	F1NUW6	Peptidase family M28
GSTA1_CHICK	GSTA3	glutathione S-transferase A3	962.27	586.829	1.64	0.0002109	3	1	91209673	91202951	Q08392	Glutathione S-transferase, C-terminal domain; Glutathione S-transferase, N-terminal domain
GSTT1	GSTT1	glutathione S-transferase theta 1	12104.9	8028.83	1.508	0.003506	15	1	8356364	8350536	E1BUB6	Glutathione S-transferase, C-terminal domain
GPD1	GPD1	glycerol-3-phosphate dehydrogenase 1 (soluble)	19034.7	14246.9	1.336	2.504e-18	7	1	29795574	29770512	F1NFY2	NAD-dependent glycerol-3-phosphate dehydrogenase N-terminus; NAD-dependent glycerol-3-phosphate dehydrogenase C-terminus
Q6JLA9_CHICK	GNPAT	glyceronephosphate O-acyltransferase	2120.16	1711.23	1.239	0.0003461	3	1	42587203	42569615	F1NEB5	Acyltransferase
Q5EES2_CHICK	GPM6B	glycoprotein M6B	1037.07	612.928	1.692	6.921e-14	1	1	126356974	126252299	Q5EES2	Myelin proteolipid protein
GLT8D2	GLT8D2	glycosyltransferase 8 domain containing 2	1759.86	1004.62	1.752	4.088e-05	1	1	56741628	56728016	F1NWC9	Glycosyl transferase family 8
Q5ZHR4_CHICK	RCJMB04_34b10	glycyl-tRNA synthetase	4882.25	3830.06	1.275	1.004e-07	2	-1	4285394	4262073	Q5ZHR4	WHEP-TRS domain; tRNA synthetase class II core domain; Anticodon binding domain
GPC3	GPC3	glypican 3	195.026	109.342	1.784	0.0002302	4	-1	3959460	3845309	F1N8X1	Glypican
GPC4	GPC4	glypican 4	44969.9	33218.2	1.354	0.002852	4	-1	3807012	3771522	F1NAU1	Glypican
GRAMD3	GRAMD3	GRAM domain containing 3	914.504	596.958	1.532	0.0008834	Z	-1	72363594	72329216	F1NDM3	GRAM domain
GREM1_CHICK	GREM1	gremlin 1	5838.33	2052.38	2.845	3.427e-26	5	-1	32892511	32885074	O73755	DAN domain
GRPEL2	GRPEL2	GrpE-like 2, mitochondrial (E. coli)	376.777	311.792	1.208	0.03	13	1	8350802	8341725	F1NG73	GrpE
GTPBP10	GTPBP10	GTP-binding protein 10 (putative)	453.459	349.999	1.296	0.023	2	1	21678043	21665908	E1BTU3	GTP1/OBG; 50S ribosome-binding GTPase
GNL2	GNL2	guanine nucleotide binding protein-like 2 (nucleolar)	1200.01	974.81	1.231	0.008671	23	1	4050050	4039028	E1BVP8	50S ribosome-binding GTPase; NGP1NT
Q5ZJA6_CHICK	RCJMB04_19j20	guanosine monophosphate reductase	525.369	368.999	1.424	0.013	2	1	62689289	62658092	Q5ZJA6	IMP dehydrogenase / GMP reductase domain
HSPH1	HSPH1	heat shock 105kDa/110kDa protein 1	1938.49	1248.46	1.553	0.006815	1	1	179306712	179284286	E1BT08	Hsp70 protein
HSP70_CHICK	HSPA2	heat shock 70kDa protein 2	28875.1	19196.1	1.504	1.219e-09	5	-1	55412050	55410146	P08106	Hsp70 protein
HSP7C_CHICK	HSPA8	heat shock 70kDa protein 8	43049.8	34887.5	1.234	0.02	24	1	3116667	3111051	O73885	Hsp70 protein
Q5F497_CHICK	RCJMB04_1o11	heat shock protein 70kDa family, member 13	713.667	520.741	1.37	0.031	1	-1	101485065	101477585	Q5F497	Hsp70 protein
Q5ZIC0_CHICK	HSP90AA1	heat shock protein 90kDa alpha (cytosolic), class A member 1	34184.4	26903.7	1.271	0.028	5	-1	51990571	51983049	F1NKM6	Hsp90 protein; Histidine kinase-, DNA gyrase B-, and HSP90-like ATPase
HPSE2	HPSE2	heparanase 2	1460.93	1109.57	1.317	0.039	6	1	23666123	23588667	F1NM73	Glycosyl hydrolase family 79, N-terminal domain
HBXIP	HBXIP	hepatitis B virus x interacting protein	1268.67	1035.71	1.225	0.045	26	-1	1222750	1220039	F1NRX4
HDGF	HDGF	hepatoma-derived growth factor	1427.63	1115.87	1.279	0.003919	Un_random	1	6385844	6385040
HPS4	HPS4	Hermansky-Pudlak syndrome 4	2368.1	1920.25	1.233	0.039	15	-1	7379589	7369156	F1NQT3
Q8AYP7_CHICK	HK2	hexokinase 2	6309.02	4230.4	1.491	0.005147	Un_random	1	10842859	10828726	Q8AYP7	Hexokinase; Hexokinase
Q5ZJI8_CHICK	HIGD1A	HIG1 hypoxia inducible domain family, member 1A	822.358	658.776	1.248	0.045	2	-1	1974509	1969111	Q5ZJI8	Hypoxia induced protein conserved region
HNMT	HNMT	histamine N-methyltransferase	643.36	533.456	1.206	0.018	7	1	32875207	32862469	E1C378	Methyltransferase domain
HDAC11	HDAC11	histone deacetylase 11	504.39	390.513	1.292	0.014	12	1	5932946	5908117	F1NYW6	Histone deacetylase domain
CCHL_CHICK	HCCS	holocytochrome c synthase	1254.32	985.61	1.273	7.094e-05	8	-1	14029857	14024470	Q5F339	Cytochrome c/c1 heme lyase
Q8UVD4_CHICK	HIPK2	homeodomain interacting protein kinase 2	16002.9	12326	1.298	0.001951	1	1	58197198	58113547	F1P4G3	Protein kinase domain
HYAL1	HYAL1	hyaluronoglucosaminidase 1	1573.53	1068.38	1.473	0.01	Un_random	1	4291732	4290025
GLO2_CHICK	HAGH	hydroxyacylglutathione hydrolase	2707.25	1764.69	1.534	2.058e-11	14	-1	6075476	6070251	Q5ZI23	Metallo-beta-lactamase superfamily
HMBS	HMBS	hydroxymethylbilane synthase	1588.87	1265.91	1.255	1.466e-06	24	-1	45822	35423	F1NKN8	Porphobilinogen deaminase, dipyromethane cofactor binding domain; Porphobilinogen deaminase, C-terminal domain
HSD17B7	HSD17B7	hydroxysteroid (17-beta) dehydrogenase 7	5216.55	3370.12	1.548	6.592e-05	8	-1	3829925	3824282	F1NG69	short chain dehydrogenase
LOC421390	PKDCC	hypothetical LOC421390	594.998	347.16	1.714	0.046	3	1	24522912	24502608	F1NHV4
LOC427191	C5ORF51	hypothetical LOC427191	265.843	193.996	1.37	0.0084	Z	1	12697301	12693747	F1N9U5
LOC427799	LOC427799	hypothetical LOC427799	222.333	135.802	1.637	0.027	18	-1	3542645	3524147	E1BY54	7 transmembrane receptor
LOC771782	LOC771782	hypothetical protein LOC771782	173.772	102.503	1.695	0.027	26	-1	2159237	2158287	F1NVC7	Ras family
CHIR-B6	CHIR-B6	Immunoglobulin-like receptor	50.95	3.991	12.767	0.016	Un_random	1	56983469	56981399
INSI2_CHICK	INSIG2	insulin induced gene 2	854.779	670.231	1.275	0.034	7	-1	30437655	30434511	Q5F3W2	Insulin-induced protein
IRS2	IRS2	insulin receptor substrate 2	473.031	275.43	1.717	0.039	1	-1	142914023	142911885	F1P2R4
IBP2_CHICK	IGFBP2	insulin-like growth factor binding protein 2, 36kDa	8388.49	3384.23	2.479	6.626e-06	7	-1	24802627	24798390	P49705	Thyroglobulin type-1 repeat; Insulin-like growth factor binding protein
Q5ZL96_CHICK	ITGB1BP3	integrin beta 1 binding protein 3	10173.3	7525.9	1.352	3.964e-14	10	-1	12394033	12391569	Q5ZL96	AAA domain
IL1RAPL2	IL1RAPL2	interleukin 1 receptor accessory protein-like 2	235.462	103.462	2.276	0.011	4	1	17318676	17149659	F1NLJ1	TIR domain; Immunoglobulin I-set domain; Immunoglobulin domain
ISOC1	ISOC1	isochorismatase domain containing 1	268.954	188.573	1.426	0.023	Z	-1	44771585	44730244	F1NS88	Isochorismatase family
KLHL25	KLHL25	kelch-like 25 (Drosophila)	1866.4	1511.61	1.235	0.0002215	10	1	15656109	15654340	E1BW35	BTB/POZ domain; Kelch motif; BTB And C-terminal Kelch
LDHB_CHICK	LDHB	lactate dehydrogenase B	9349.5	6904.98	1.354	2.488e-13	1	1	69214070	69204377	P00337	lactate/malate dehydrogenase, NAD binding domain; lactate/malate dehydrogenase, alpha/beta C-terminal domain
LAMB3	LAMB3	laminin, beta 3	1685.19	491.258	3.43	3.32e-05	26	-1	2953931	2935121	F1NLU4	Laminin EGF-like; Laminin N-terminal
Q5ZKQ0_CHICK	RCJMB04_9l13	LanC lantibiotic synthetase component C-like 1 (bacterial)	2371.54	1763.91	1.344	0.0006954	7	-1	2804935	2789270	Q5ZKQ0	Lanthionine synthetase C-like protein
LANCL3	LANCL3	LanC lantibiotic synthetase component C-like 3 (bacterial)	179.488	78.603	2.283	0.001286	1	-1	116810349	116780945	E1C809	Lanthionine synthetase C-like protein
LPHN3	LPHN3	latrophilin 3	4187.46	3341.16	1.253	0.004538	4	1	49836149	49667731	F1NWA7	7 transmembrane receptor; Latrophilin/CL-1-like GPS domain; Olfactomedin-like domain; Latrophilin Cytoplasmic C-terminal region; Domain of unknown function
Q1W2P6_CHICK	LGALS8	lectin, galactoside-binding, soluble, 8	738.335	532.442	1.387	0.001907	3	-1	39264306	39244327	Q1W2P6	Galactoside-binding lectin
LCMT2	LCMT2	leucine carboxyl methyltransferase 2	749.626	583.847	1.284	0.02	1	-1	199173839	199152342	E1C573	Leucine carboxyl methyltransferase
LRRTM4	LRRTM4	leucine rich repeat transmembrane neuronal 4	136.912	47.421	2.887	1.685e-08	22	-1	3327917	3326361	F1NP47	Leucine rich repeat
LOC776892	LOC776892	leukocyte immunoglobulin-like receptor subfamily A member 2-like	696.187	335.946	2.072	3.978e-06	Un_random	-1	11773380	11771418
LOC426360	LOC426360	leukocyte immunoglobulin-like receptor subfamily A member 6-like	643.197	364.683	1.764	8.875e-06	Un_random	1	10544932	10542849
LPPR5	LPPR5	lipid phosphate phosphatase-related protein type 5	236.881	145.883	1.624	0.0005838	8	1	13043415	13001681	F1P5U5	PAP2 superfamily
LPIN1	LPIN1	lipin 1	2207.9	1452.35	1.52	2.452e-11	3	1	100353993	100322613	E1BWY2	lipin, N-terminal conserved region; LNS2
O93345_CHICK	LEF-1	lymphoid enhancer-binding factor 1	74.83	39.066	1.915	0.044	4	1	39280607	39199281	O93345	HMG; N-terminal CTNNB1 binding
MFSD8	MFSD8	major facilitator superfamily domain containing 8	234.598	173.376	1.353	0.027	4	-1	35506640	35498086	F1NBR6	Major Facilitator Superfamily
MALL	MALL	mal, T-cell differentiation protein-like	175.975	114.91	1.531	0.02	3	-1	2995408	2992617	E1BXC7	Membrane-associating domain
MDH2	MDH2	malate dehydrogenase 2, NAD (mitochondrial)	5770.8	4658.1	1.239	1.102e-05	19	-1	4258698	4251113	E1BVT3	lactate/malate dehydrogenase, NAD binding domain; lactate/malate dehydrogenase, alpha/beta C-terminal domain
Q90XC0_CHICK	ME1	malic enzyme 1, NADP(+)-dependent, cytosolic	2249.52	1279.01	1.759	1.104e-12	3	1	80649214	80491243	Q90XC0	Malic enzyme, N-terminal domain; Malic enzyme, NAD binding domain
MKS1	MKS1	Meckel syndrome, type 1	640.897	528.71	1.212	0.042	19	-1	150051	137179	E1C3J8	Ciliary basal body-associated, B9 protein
O73671_CHICK	MC5R	melanocortin 5 receptor	582.008	255.569	2.277	5.728e-06	2	-1	98855035	98854016	O73671	7 transmembrane receptor
MMEL1	MMEL1	membrane metallo-endopeptidase-like 1	75.644	26.674	2.836	0.00377	21	1	1384819	1363898	E1BXR5	Peptidase family M13; Peptidase family M13
MTX2	MTX2	metaxin 2	1585.72	1274.93	1.244	0.005764	7	-1	17347980	17314962	E1BVN1
Q7LZS1_CHICK	MSMB	Microseminoprotein, beta-	8476.2	3228.55	2.625	1.272e-19	6	1	18907886	18903420	Q7LZS1
B4X9P4_CHICK	MGST1	microsomal glutathione S-transferase 1	3853.99	3145.3	1.225	0.011	1	1	65434128	65430287	B4X9P4	MAPEG family
MGST3	MGST3	microsomal glutathione S-transferase 3	1079.53	800.18	1.349	0.0003689	8	1	5751038	5739240	E1C297	MAPEG family
B5TME2_CHICK	AH221	MIP 1 alpha	217.193	123.958	1.752	0.032	19	-1	4770652	4769910	B5TME2	Small cytokines
MIS18BP1	MIS18BP1	MIS18 binding protein 1	407.858	325.23	1.254	0.034	5	1	61324205	61306559	F1NE16	SANTA
RT06_CHICK	MRPS6	mitochondrial ribosomal protein S6	929.801	620.902	1.498	0.0007717	1	1	109152964	109135663	Q5ZIJ2	Ribosomal protein S6
MAPK8IP1	MAPK8IP1	mitogen-activated protein kinase 8 interacting protein 1	454.777	326.154	1.394	0.018	5	-1	26099026	26087313	F1P3Q5	SH3 domain; Phosphotyrosine interaction domain
MOXD1_CHICK	MOXD1	monooxygenase, DBH-like 1	710.136	391.937	1.812	2.527e-05	3	1	58943695	58886685	Q98ST7	Copper type II ascorbate-dependent monooxygenase, N-terminal domain; DOMON domain; Copper type II ascorbate-dependent monooxygenase, C-terminal domain
MBP_CHICK	MBP	myelin basic protein	1168.03	756.671	1.544	1.01e-05	2	1	92919561	92901749	P15720	Myelin basic protein
MYADML2	MYADML2	myeloid-associated differentiation marker-like 2	201.711	49.357	4.087	5.939e-05	18	1	5057899	5057006	E1C1P1	Membrane-associating domain
MYEOV2	MYEOV2	myeloma overexpressed 2	618.834	486.458	1.272	0.017	9	1	6279590	6278158	E1BS55
MYO1C_CHICK	MYO1C	myosin IC	34252.7	26453.1	1.295	1.888e-05	19	-1	5226072	5173176	Q5ZLA6	Myosin head; IQ calmodulin-binding motif; Myosin tail
Q5ZK58_CHICK	RCJMB04_13a24	N-acylsphingosine amidohydrolase (acid ceramidase) 1	14815	10020.7	1.478	5.604e-05	4	1	64633404	64617883	Q5ZK58	Linear amide C-N hydrolases, choloylglycine hydrolase family
NDUFV2	NDUFV2	NADH dehydrogenase (ubiquinone) flavoprotein 2, 24kDa	731.175	593.52	1.232	0.041	2	-1	101343241	101329489	E1BUZ0	Respiratory-chain NADH dehydrogenase 24 Kd subunit
NPR3	NPR3	natriuretic peptide receptor C/guanylate cyclase C (atrionatriuretic peptide receptor C)	11159.8	7312.4	1.526	2.853e-08	Z	-1	9450622	9409306	E1C1V5	Receptor family ligand binding region
NEL_CHICK	NEL	NEL-like 2 (chicken)	3264.13	1802.68	1.811	7.412e-06	1	-1	32251158	32128979	Q90827	von Willebrand factor type C domain; Laminin G domain; Calcium-binding EGF domain
NTN1	NTN1	netrin 1	756.478	312.767	2.419	0.013	18	1	2040448	2029649	F1NUD9	Laminin EGF-like
NXPH2	NXPH2	neurexophilin 2	275.512	51.227	5.378	5.07e-06	7	-1	33043398	33042646	F1NDX4	Neurexophilin
NFASC_CHICK	NFASC	neurofascin	18950.4	13726.4	1.381	6.259e-05	26	1	1769540	1726351	F1NY14	Fibronectin type III domain; Immunoglobulin I-set domain; C-terminal domain of Fibronectin type III; Immunoglobulin domain
Q5ZK41_CHICK	NGEF	neuronal guanine nucleotide exchange factor	635.461	324.813	1.956	2.168e-05	9	-1	2025242	1989007	Q5ZK41	SH3 domain; RhoGEF domain
NPY2R_CHICK	NPY2R	neuropeptide Y receptor Y2	97.906	46.841	2.09	0.032	4	1	21627362	21626205	Q9DDN6	7 transmembrane receptor
NEXN	NEXN	nexilin (F actin binding protein)	1071.47	453.979	2.36	3.704e-06	8	-1	19633947	19617928	E1BWZ3	Immunoglobulin I-set domain
Q5F3L5_CHICK	NEK6	NIMA (never in mitosis gene a)-related kinase 6	4478.67	3584.95	1.249	0.006416	17	1	10090924	10044636	Q5F3L5	Protein kinase domain
NMRL1_CHICK	NMRAL1	NmrA-like family domain containing 1	733.614	610.091	1.202	0.005306	14	-1	13443917	13438989	Q5ZID0	NmrA-like family
Q5ZM85_CHICK	NIPA1	non imprinted in Prader-Willi/Angelman syndrome 1	8118.03	5053.3	1.606	2.135e-06	1	-1	134584045	134572558	F1NC12	Magnesium transporter NIPA
NME5	NME5	non-metastatic cells 5, protein expressed in (nucleoside-diphosphate kinase)	69.301	32.507	2.132	0.006215	13	1	14548478	14517448	E1C8A0	Nucleoside diphosphate kinase; Dpy-30 motif
NSUN5	NSUN5	NOP2/Sun domain family, member 5	361.744	267.702	1.351	0.018	19	1	299848	296698	E1C5I8	NOL1/NOP2/sun family
NLE1	NLE1	notchless homolog 1 (Drosophila)	525.455	327.213	1.606	6.014e-05	19	1	6743937	6736442	F1NII4	WD domain, G-beta repeat; NLE
NF2L1_CHICK	NFE2L1	nuclear factor (erythroid-derived 2)-like 1	14012.2	11174.1	1.254	0.017	Un_random	1	5923777	5917848	Q5ZL67	bZIP transcription factor
NPM3	NPM3	nucleophosmin/nucleoplasmin, 3	283.505	129.032	2.197	7.412e-06	6	1	24133022	24129752	E1C540	Nucleoplasmin
NAP1L1	NAP1L1	nucleosome assembly protein 1-like 1	7854.95	5644.35	1.392	0.0003093	1	-1	39843589	39814234	E1BZS2	Nucleosome assembly protein
NUD19_CHICK	NUDT19	nudix (nucleoside diphosphate linked moiety X)-type motif 19	152.339	105.452	1.445	0.037	11	1	10596330	10593231	Q5ZL13	NUDIX domain
PAK1	PAK1	p21 protein (Cdc42/Rac)-activated kinase 1	554.488	295.046	1.879	1.097e-05	1	1	198055963	198029609	E1C3P6	Protein kinase domain; P21-Rho-binding domain
Q5ZIM2_CHICK	PLDN	pallidin homolog (mouse)	353.16	259.315	1.362	0.001213	10	1	12367505	12363488	Q5ZIM2
PON2_CHICK	PON2	paraoxonase 2	5957.94	3780.66	1.576	6.06e-16	2	-1	23827703	23811551	Q90952	Arylesterase
PARK7_CHICK	PARK7	parkinson protein 7	1308.21	995.715	1.314	0.00335	21	-1	240808	235467	Q8UW59	DJ-1/PfpI family
B3TZB4_CHICK	PNPLA2	patatin-like phospholipase domain containing 2	46314.4	35679.9	1.298	9.193e-07	5	-1	16868613	16838221	B3TZB4	Patatin-like phospholipase
PELO_CHICK	PELO	pelota homolog (Drosophila)	1113.65	870.134	1.28	0.039	Un_random	-1	23441109	23438827	Q5ZK01	eRF1 domain 1; eRF1 domain 2; eRF1 domain 3
PRDX3	PRDX3	peroxiredoxin 3	1609.75	1306.56	1.232	0.048	6	-1	31516265	31511122	E1BR10	AhpC/TSA family; C-terminal domain of 1-Cys peroxiredoxin
PRDX4	PRDX4	peroxiredoxin 4	2209.56	1792.66	1.233	0.028	1	-1	121813353	121803585	F1NNS8	AhpC/TSA family; C-terminal domain of 1-Cys peroxiredoxin
PRDX6_CHICK	PRDX6	peroxiredoxin 6	21003.3	13491.2	1.557	2.527e-14	8	-1	4344324	4336639	Q5ZJF4	AhpC/TSA family; C-terminal domain of 1-Cys peroxiredoxin
PEX11A	PEX11A	peroxisomal biogenesis factor 11A	723.626	534.907	1.353	1.394e-05	10	1	14516782	14514945	E1BWU0	Peroxisomal biogenesis factor 11
PCYT2	PCYT2	phosphate cytidylyltransferase 2, ethanolamine	2035.07	1519.76	1.339	5.286e-05	18	-1	9908585	9898535	F1NB62	Cytidylyltransferase
PIGX	PIGX	phosphatidylinositol glycan anchor biosynthesis, class X	378.183	249.491	1.516	0.0002612	9	-1	5720884	5716526	F1P1G9	PIG-X / PBN1
PREX1	PREX1	phosphatidylinositol-3,4,5-trisphosphate-dependent Rac exchange factor 1	3856.23	3196.24	1.206	0.012	20	-1	6233161	6154268	F1P2T1	PH domain; Domain found in Dishevelled, Egl-10, and Pleckstrin; RhoGEF domain
PI51B_CHICK	PIP5K1B	phosphatidylinositol-4-phosphate 5-kinase, type I, beta	439.649	254.939	1.725	0.00018	Z	1	34229036	34139950	Q5ZJ58	Phosphatidylinositol-4-phosphate 5-Kinase
PLA1A	PLA1A	phospholipase A1 member A	586.479	478.98	1.224	0.027	1	-1	83510254	83494867	F1NM35	Lipase
B3TZB9_CHICK	PLA2G6	phospholipase A2, group VI (cytosolic, calcium-independent)	2461.66	1587.77	1.55	0.0001729	1	1	52941240	52923071	B3TZB9	Patatin-like phospholipase; Ankyrin repeats
Q5ZJW1_CHICK	PLSCR1	phospholipid scramblase 1	1449.31	1053.28	1.376	3.622e-06	9	-1	12658376	12646427	F1NX67	Scramblase
PMM1	PMM1	phosphomannomutase 1	276.066	189.212	1.459	0.005201	1	1	51471168	51466743	F1NIG6	Eukaryotic phosphomannomutase
Q5ZJ50_CHICK	PMM2	phosphomannomutase 2	405.995	293.976	1.381	0.003261	14	-1	10298416	10291562	F1N8Z6	Eukaryotic phosphomannomutase
PHKA2	PHKA2	phosphorylase kinase, alpha 2 (liver)	877.546	666.691	1.316	0.002855	1	1	123904275	123866428	E1BTZ6	Glycosyl hydrolases family 15
PION	PION	pigeon homolog (Drosophila)	1396.44	1107.92	1.26	0.008516	1	1	13689093	13645222	F1P0Z8
PGCP	PGCP	plasma glutamate carboxypeptidase	695.674	344.635	2.019	1.909e-08	2	1	131833516	131784520	E1BUR8
UROK_CHICK	PLAU	plasminogen activator, urokinase	873.359	515.235	1.695	4.752e-06	6	-1	16592063	16583891	P15120	Kringle domain; Trypsin
PDGFC_CHICK	PDGFC	platelet derived growth factor C	3113.43	2307.39	1.349	0.0003905	4	1	22387719	22269566	Q9I946	Platelet-derived growth factor; CUB domain
PAFAH2	PAFAH2	platelet-activating factor acetylhydrolase 2, 40kDa	72.794	45.654	1.594	0.032	23	1	3531923	3530537	E1BYJ7	Platelet-activating factor acetylhydrolase, isoform II
PLEKHK1	RTKN2	pleckstrin homology domain containing, family K member 1	204.382	103.515	1.974	0.006464	6	1	9355025	9327186	F1NAV3	PH domain; Cell division protein anillin
GALNT11	GALNT11	polypeptide N-acetylgalactosaminyltransferase 11 (GalNAc-T11)	1434.76	989.259	1.45	1.187e-07	2	1	6481513	6456684	E1BYU3	Glycosyl transferase family 2; Ricin-type beta-trefoil lectin domain
KCTD1	KCTD1	potassium channel tetramerisation domain containing 1	412.227	311.996	1.321	0.028	2	-1	107440593	107408706	F1NJZ8	K+ channel tetramerisation domain
KCTD7_CHICK	KCTD7	potassium channel tetramerisation domain containing 7	795.244	431.573	1.843	0.003574	19	1	4995775	4989014	Q5ZJP7	K+ channel tetramerisation domain
KCNE4	KCNE4	potassium voltage-gated channel, Isk-related family, member 4	490.993	389.497	1.261	0.029	9	1	9191754	9191263	E1BXR7	Slow voltage-gated potassium channel
O73609_CHICK	cKv1.1	potassium voltage-gated channel, shaker-related subfamily, member 3	50.79	22.33	2.275	0.034	26	-1	1290387	1289092	O73609
PFDN1	PFDN1	prefoldin subunit 1	753.188	623.952	1.207	0.008963	13	-1	1408088	1378265	F1NDS5	Prefoldin subunit
PAPPA	PAPPA	pregnancy-associated plasma protein A, pappalysin 1	593.568	323.059	1.837	0.0004199	17	1	3651410	3436427	F1N850	LNR domain; Sushi domain; Pregnancy-associated plasma protein-A; Concanavalin A-like lectin/glucanases superfamily
PCYOX1	PCYOX1	prenylcysteine oxidase 1	2238.31	1545.74	1.448	1.05e-12	22	1	2893520	2888525	F1NYT7	Prenylcysteine lyase; NAD(P)-binding Rossmann-like domain
PSN2_CHICK	PSEN2	presenilin 2 (Alzheimer disease 4)	2137.27	1709.44	1.25	7.084e-05	3	-1	13403970	13392617	Q90X07	Presenilin
PGRC1_CHICK	PGRMC1	progesterone receptor membrane component 1	26239.2	18523.4	1.417	5.322e-07	4	-1	16747514	16741598	F1NQX1	Cytochrome b5-like Heme/Steroid binding domain
PCSK9	PCSK9	proprotein convertase subtilisin/kexin type 9	10.255	0.923	11.107	0.005786	8	1	26036976	26035775	F1NHW4	Subtilase family
SAP_CHICK	PSAP	prosaposin	95917.3	70463.6	1.361	7.16e-07	6	-1	13044776	13023616	O13035	Saposin A-type domain; Saposin-like type B, region 2; Saposin-like type B, region 1
Q5ZII4_CHICK	RCJMB04_25o1	prostaglandin reductase 1	8336.8	6283.96	1.327	0.0001443	Z	1	65055867	65046777	Q5ZII4	Zinc-binding dehydrogenase
Q5F370_CHICK	PTGR2	prostaglandin reductase 2	1162.88	784.917	1.482	0.022	5	-1	28258662	28244412	Q5F370	Zinc-binding dehydrogenase
PAAF1_CHICK	PAAF1	proteasomal ATPase-associated factor 1	345.642	271.075	1.275	0.047	1	1	200539146	200524228	Q5ZK69	WD domain, G-beta repeat
Q5ZI37_CHICK	RCJMB04_30k11	proteasome (prosome, macropain) 26S subunit, non-ATPase, 12	1414.56	1168.12	1.211	0.016	18	1	7154350	7146341	Q5ZI37	PCI domain
PSMD13	PSMD13	proteasome (prosome, macropain) 26S subunit, non-ATPase, 13	3308.83	2739.23	1.208	0.001293	5	-1	1647370	1637064	E1BTE3	PCI domain
Q6JLB2_CHICK	PSMB1	proteasome (prosome, macropain) subunit, beta type, 1	1876.2	1533.65	1.223	7.084e-05	3	1	42609973	42604002	Q6JLB2	Proteasome subunit
Q3HLQ7_CHICK	PRKAG2	protein kinase, AMP-activated, gamma 2 non-catalytic subunit	1503.34	1068.25	1.407	0.02	2	-1	6412905	6231525	Q3HLQ7	CBS domain
Q5ZIM8_CHICK	PPP3CB	protein phosphatase 3, catalytic subunit, beta isozyme	2253.85	1734.99	1.299	0.003972	6	1	17275229	17231988	Q5ZIM8	Calcineurin-like phosphoesterase
PROS1	PROS1	protein S (alpha)	9119.28	5353.45	1.703	1.675e-06	1	-1	92925070	92894377	E1C6L4	EGF-like domain; Laminin G domain; Vitamin K-dependent carboxylation/gamma-carboxyglutamic; Laminin G domain; Calcium-binding EGF domain
PTPRR	PTPRR	protein tyrosine phosphatase, receptor type, R	42.145	14.24	2.96	0.006234	1	-1	37918728	37788582	E1C3Z4	Protein-tyrosine phosphatase
PTPLA	PTPLA	protein tyrosine phosphatase-like (proline instead of catalytic arginine), member A	44.937	19.03	2.361	0.036	2	1	19620758	19612508	F1NL16	Protein tyrosine phosphatase-like protein, PTPLA
P2RX2	P2RX2	purinergic receptor P2X, ligand-gated ion channel, 2	243.265	87.974	2.765	0.039	15	1	10277895	10273315	F1NSV8	ATP P2X receptor
PURA	PURA	purine-rich element binding protein A	36.587	12.877	2.841	0.007261	13	1	1309609	1307300	F1NTU4	PurA ssDNA and RNA-binding protein
PHTF2_CHICK	PHTF2	putative homeodomain transcription factor 2	5861.95	3806.42	1.54	3.1e-05	1	-1	13467892	13406546	Q5ZKN3	Male germ-cell putative homeodomain transcription factor
Q5ZKE1_CHICK	LOC769134	Putative uncharacterized protein	500.032	203.45	2.458	1.164e-19	1	-1	23864106	23830466	E1BR92	ADP-ribosylation factor family
Q5F3U3_CHICK	RCJMB04_7a13	Putative uncharacterized protein	6824.24	4664.52	1.463	0.0003323	4	1	12370623	12342373	Q5F3U3	Ubiquitin carboxyl-terminal hydrolase
Q5ZM23_CHICK	RCJMB04_3g1	Putative uncharacterized protein	618.257	366.6	1.686	0.005929	3	1	17009119	16995361	Q5ZM23	GDA1/CD39
Q5ZI45_CHICK	RCJMB04_30g20	PWP1 homolog (S. cerevisiae)	988.149	761.755	1.297	0.047	1	-1	55395966	55381604	Q5ZI45
Q5ZLT4_CHICK	RCJMB04_4o20	pyruvate dehydrogenase kinase, isozyme 1	1799.36	1411.03	1.275	0.007675	7	-1	19085049	19075187	Q5ZLT4	Histidine kinase-, DNA gyrase B-, and HSP90-like ATPase; Mitochondrial branched-chain alpha-ketoacid dehydrogenase kinase
RB33B_CHICK	RAB33B	RAB33B, member RAS oncogene family	2874.39	2394.64	1.2	0.024	4	1	30444388	30437373	Q5ZHV1	Ras family
RAB3IP	RAB3IP	RAB3A interacting protein (rabin3)	188.185	104.7	1.797	0.005348	1	1	37469665	37440385	E1C029	GDP/GTP exchange factor Sec2p
RASL12	RASL12	RAS-like, family 12	127.77	85.238	1.499	0.026	10	1	19922152	19918473	F1NBW1	Ras family
O93466_CHICK	CRAC1B	ras-related C3 botulinum toxin substrate 3 (rho family, small GTP binding protein Rac3)	671.931	530.222	1.267	0.003812	18	-1	4990289	4985032	O93466	Ras family
A0SVH2_CHICK	ROR2	receptor tyrosine kinase-like orphan receptor 2	978.117	718.778	1.361	0.024	Z	-1	43906017	43747237	A0SVH2	Kringle domain; Fz domain; Immunoglobulin I-set domain; Protein tyrosine kinase
OCX32_CHICK	RARRES1	retinoic acid receptor responder (tazarotene induced) 1	12677.8	9727.07	1.303	0.0001036	9	1	24003889	23996273	Q90YI1	Latexin
RXRG_CHICK	RXRG	retinoid X receptor, gamma	782.715	469.131	1.668	0.004539	8	1	5358233	5341177	F1NSP3	Ligand-binding domain of nuclear hormone receptor; Zinc finger, C4 type; Nuclear/hormone receptor activator site AF-1
Q5ZIY8_CHICK	RNH1	ribonuclease/angiogenin inhibitor 1	4423.57	3602.52	1.228	0.0002118	5	1	17274913	17266720	Q5ZIY8	Leucine Rich repeat
RPL22L1	RPL22L1	ribosomal protein L22-like 1	339.745	211.776	1.604	0.005143	9	1	21269116	21267172	E1C653	Ribosomal L22e protein family
Q5ZJZ2_CHICK	RCJMB04_14e22	ribosomal protein L3	11097.2	8896.74	1.247	0.0002522	1	1	52610315	52605290	Q5ZJZ2	Ribosomal protein L3
RPL9	RPL9	ribosomal protein L9	1645.49	1232.29	1.335	0.022	4	1	71249625	71245436	E1BUZ8	Ribosomal protein L6
Q6EE57_CHICK	RPS8	ribosomal protein S8	17260.6	12163.1	1.419	0.00456	8	1	21484352	21479975	Q6EE57	Ribosomal protein S8e
Q5ZJR1_CHICK	RCJMB04_16f4	ring finger protein 126	878.05	727.143	1.208	0.035	28	-1	2223356	2214540	Q5ZJR1	zinc-finger
RNF128	RNF128	ring finger protein 128	1197.79	624.323	1.919	4.117e-07	4	1	17502890	17475942	F1NS28	PA domain; Ring finger domain
RNF149	RNF149	ring finger protein 149	1055.13	823.224	1.282	0.002463	1	-1	137619458	137601492	F1P4V3	PA domain; Ring finger domain
Q5ZLZ8_CHICK	RIOK2	RIO kinase 2 (yeast)	680.099	515.942	1.318	0.039	Z	1	50439884	50427851	F1NNG4	RIO1 family; Rio2, N-terminal
RBM20	RBM20	RNA binding motif protein 20	7.094	0.72	9.849	0.047	6	1	27577221	27569270	F1NIY4	RNA recognition motif.
Q5ZHZ2_CHICK	RCJMB04_32a22	RUN domain containing 3B	301.804	231.97	1.301	0.034	2	1	20750064	20714143	Q5ZHZ2	RUN domain
SGCD	SGCD	sarcoglycan, delta (35kDa dystrophin-associated glycoprotein)	742.424	429.531	1.728	4.187e-14	13	-1	11784664	11592037	E1C6L7	Sarcoglycan complex subunit protein
SOST	SOST	sclerosteosis	496.444	192.651	2.577	6.114e-08	27	1	3222946	3219972	E1C0K7	Sclerostin
Q5F3F6_CHICK	RCJMB04_18j3	SCY1-like 3 (S. cerevisiae)	829.424	679.348	1.221	0.007512	8	1	5265376	5252301	Q5F3F6	Protein kinase domain
Q5F379_CHICK	RCJMB04_29l20	SEC31 homolog B (S. cerevisiae)	6736.3	5493.31	1.226	0.001688	6	1	18530836	18499059	Q5F379	WD domain, G-beta repeat
SEMA3G	SEMA3G	sema domain, immunoglobulin domain (Ig), short basic domain, secreted, (semaphorin) 3G	3430.18	2353.93	1.457	0.009107	12	-1	2950010	2946389	F1NQ93	Sema domain
Q5ZME5_CHICK	SERINC1	serine incorporator 1	8810.12	7215.14	1.221	3.084e-05	3	1	63956705	63939040	Q5ZME5	Serine incorporator
STK39	STK39	serine threonine kinase 39	1597.51	638.395	2.502	0.002958	7	1	20640399	20566200	F1NSM5	Protein kinase domain; Oxidative-stress-responsive kinase 1 C terminal
SERPINF2	SERPINF2	serpin peptidase inhibitor, clade F (alpha-2 antiplasmin, pigment epithelium derived factor), member 2	912.935	406.944	2.243	0.012	19	1	5375448	5370592	F1NAR5	Serpin
SESN1	SESN1	sestrin 1	7301.27	5975.94	1.222	0.0001568	3	1	69786080	69773278	F1NNH8	PA26 p53-induced protein
SMYD2	SMYD2	SET and MYND domain containing 2	260.54	199.908	1.303	0.041	3	-1	22343885	22316891	E1C5V0	SET domain; MYND finger
Q5F3C9_CHICK	RCJMB04_21c16	SH3 domain binding glutamic acid-rich protein like	37307.9	28806.6	1.295	0.012	4	-1	9448069	9416983	Q5F3C9	SH3-binding, glutamic acid-rich protein
SHLB1_CHICK	SH3GLB1	SH3-domain GRB2-like endophilin B1	2053.19	1599.38	1.284	0.003917	8	-1	16657740	16640782	Q5ZIR1	SH3 domain; BAR domain
SHROOM1	SHROOM1	shroom family member 1	172.71	52.086	3.316	5.149e-08	13	-1	17627138	17619314	F1N849	Apx/Shroom domain ASD2; Apx/Shroom domain ASD1
SBDS_CHICK	SBDS	Shwachman-Bodian-Diamond syndrome	8135.38	6329.81	1.285	6.043e-05	19	-1	787469	782450	Q5ZIY4	Shwachman-Bodian-Diamond syndrome; SBDS protein C-terminal domain
SCUBE1	SCUBE1	signal peptide, CUB domain, EGF-like 1	181.22	122.169	1.483	0.014	1	-1	70937231	70736500	F1NZ94	CUB domain; Calcium-binding EGF domain; GCC2 and GCC3; Complement Clr-like EGF-like; EGF domain
Q5ZIE3_CHICK	SRP14	signal recognition particle 14kDa (homologous Alu RNA binding protein)	648.801	535.02	1.213	0.003516	5	1	31777290	31773540	Q5ZIE3	Signal recognition particle 14kD protein
SSR3	SSR3	signal sequence receptor, gamma (translocon-associated protein gamma)	2584.34	2039.87	1.267	0.0001924	9	1	24451953	24448113	E1C984	Translocon-associated protein, gamma subunit
LOC424109	LOC424109	similar to alpha-aspartyl dipeptidase	446.754	306.314	1.458	0.0007561	7	1	14774979	14769108	F1NSB1	Peptidase family S51
LOC417443	ABCA3	similar to ATP-binding cassette sub-family A member 9	682.604	522.475	1.306	0.00539	18	-1	7949751	7941661	E1BSC3	ABC transporter
LOC777069	LOC777069	similar to C3orf1	283.429	166.827	1.699	0.017	Un_random	-1	47410167	47403474
LOC417534	CCLI10	similar to chemokine ah221	3891.39	1690.76	2.302	0.0002826	19	1	4764614	4763534	E1C733	Small cytokines
LOC415537	IGDCC4	similar to hDDM36	112.2	54.302	2.066	0.00356	10	-1	20135612	20085446	F1N9L3	Fibronectin type III domain; Immunoglobulin I-set domain; Immunoglobulin domain
LOC426624	LOC426624	similar to immunoglobulin-like receptor CHIR-AB1	234.951	123.069	1.909	0.035	Un_random	1	58620362	58618534
LOC776168	DCAF6	similar to IQWD1 protein	2448.56	1946.15	1.258	0.02	1	-1	94795086	94687349	F1NU19	WD domain, G-beta repeat
LOC426250	SLC20A1	similar to leukemia virus-b receptor	253.11	162.49	1.558	0.001525	22	1	3900901	3894938	F1P3I3	Phosphate transporter family
LOC431207	LOC431207	similar to N-acetylglucosamine-6-sulfatase	2162.2	1021.95	2.116	1.467e-15	2	1	120854368	120705572	E1BRF7	Sulfatase; Sulfatase protein
LOC776105	NAT10	similar to N-acetyltransferase 10	692.961	531.717	1.303	0.005082	5	1	19939564	19911844	E1C7J9	Helicase; Domain of unknown function; GNAT acetyltransferase 2; Possible tRNA binding domain
LOC777521	LOC777087	similar to plasma glutamate carboxypeptidase	436.998	175.937	2.484	3.209e-14	2	1	131971932	131923424	E1BU76
LOC771864	PINK1	similar to protein kinase BRPK	8654.55	6353.49	1.362	2.796e-23	21	1	4965053	4956094	F1NAN0	Protein kinase domain
LOC422321	LOC422321	similar to Rasl11c protein	1942.93	1496.34	1.298	0.001016	4	-1	12336497	12328044	E1C536	Ras family
LOC417533	CCLI5	similar to Small inducible cytokine A13 precursor (CCL13) (Monocyte chemotactic protein 4) (MCP-4) (Monocyte chemoattractant protein 4) (CK-beta-10) (NCC-1)	756.253	442.808	1.708	1.127e-06	19	1	4760256	4759710	E1BSX8	Small cytokines
LOC777100	HSD17B12	similar to steroid dehydrogenase	1329.25	989.579	1.343	0.02	5	1	23594086	23562288	F1NRT2	short chain dehydrogenase
SSNA1	SSNA1	Sjogren's syndrome nuclear autoantigen 1	87.701	60.336	1.454	0.047	2	1	15317512	15316848	E1C6U9
SLITRK1	SLITRK1	SLIT and NTRK-like family, member 1	81.484	48.298	1.687	0.012	1	1	155442820	155440688	F1NZH0	Leucine rich repeat
C3U1W4_CHICK	SMAD7A	SMAD family member 7	900.844	617.561	1.459	0.011	Z	1	1131903	1122718	C3U1W4	MH1 domain; MH2 domain
Q5ZJ95_CHICK	RCJMB04_19o2	small glutamine-rich tetratricopeptide repeat (TPR)-containing, beta	9024.45	7014.32	1.287	0.014	Z	-1	20065739	20045078	Q5ZJ95	Tetratricopeptide repeat; TPR repeat
SLC1A6	SLC1A6	solute carrier family 1 (high affinity aspartate/glutamate transporter), member 6	11951.7	9904.35	1.207	0.009232	28	-1	697412	683989	E1C8G2	dicarboxylate symporter family
NRAM1_CHICK	SLC11A1	solute carrier family 11 (proton-coupled divalent metal ion transporters), member 1	181.51	102.411	1.772	0.036	7	-1	24102479	23911038	P51027	Natural resistance-associated macrophage protein
MOT9_CHICK	SLC16A9	solute carrier family 16, member 9 (monocarboxylic acid transporter 9)	3777.37	3120.85	1.21	0.032	6	1	10275211	10260320	Q5ZJU0	Major Facilitator Superfamily
Q5ZMU1_CHICK	RCJMB04_1c19	solute carrier family 17, member 9	112.599	48.375	2.328	2.566e-06	20	1	8444284	8429334	Q5ZMU1	Major Facilitator Superfamily
SLC24A6	SLC24A6	solute carrier family 24 (sodium/potassium/calcium exchanger), member 6	8082.1	5747.26	1.406	0.029	15	1	12901069	12897434	F1NXU8	Sodium/calcium exchanger protein
SLC25A42	SLC25A42	solute carrier family 25, member 42	379.915	276.482	1.374	0.009385	28	-1	2749227	2743717	F1NH71	Mitochondrial carrier protein
A0FKN5_CHICK	SLC26A5	solute carrier family 26, member 5 (prestin)	2926.4	2372.24	1.234	0.011	1	-1	13996351	13975771	A0FKN5	Sulfate transporter family; STAS domain; Sulfate transporter N-terminal domain with GLY motif
SLC33A1	SLC33A1	solute carrier family 33 (acetyl-CoA transporter), member 1	1360.43	1099.92	1.237	0.002144	9	1	24529014	24519364	E1C7F5	Acetyl-coenzyme A transporter 1
SLC35F2	SLC35F2	solute carrier family 35, member F2	27.386	7.653	3.579	0.044	1	1	184762868	184745861	E1C0P8	Eukaryotic protein of unknown function
SLCO1B3	SLCO1B3	solute carrier organic anion transporter family, member 1B3	19.084	6.445	2.961	0.039	1	1	67343147	67328451	F1NQ62	Organic Anion Transporter Polypeptide; Kazal-type serine protease inhibitor domain
Q58G84_CHICK	SST2R	somatostatin receptor 2	28429.2	23028	1.235	0.011	18	1	8999650	8997369	Q58G84	7 transmembrane receptor
SNX11	SNX11	sorting nexin 11	416.953	305.112	1.367	0.044	Un_random	1	9133762
SMOC1	SMOC1	SPARC related modular calcium binding 1	2812.69	1116.28	2.52	1.475e-13	5	-1	30084272	30005805	F1NY60	Thyroglobulin type-1 repeat; Kazal-type serine protease inhibitor domain; Secreted protein acidic and rich in cysteine Ca binding region
SPOCK3	SPOCK3	sparc/osteonectin, cwcv and kazal-like domains proteoglycan (testican) 3	34.285	17.311	1.98	0.046	4	-1	25694223	25587841	F1P397	Thyroglobulin type-1 repeat; Kazal-type serine protease inhibitor domain; Secreted protein acidic and rich in cysteine Ca binding region
SPG20	SPG20	spastic paraplegia 20 (Troyer syndrome)	2533.13	1734.35	1.461	0.0001013	1	1	176932719	176923280	F1P4M9	MIT; Senescence-associated protein
SRM	SRM	spermidine synthase	407.181	327.992	1.241	0.032	21	-1	4116524	4111906	F1NAH1	Spermine/spermidine synthase
SPSB1	SPSB1	splA/ryanodine receptor domain and SOCS box containing 1	1131.94	920.745	1.229	0.004056	21	1	3334756	3328973	E1C5U4	SPRY domain; SOCS box
SHB	SHB	Src homology 2 domain containing adaptor protein B	372.584	284.666	1.309	0.037	Z	1	50671036	50640421	F1NNE2	SH2 domain
Q70D52_CHICK	ST3GAL6	ST3 beta-galactoside alpha-2,3-sialyltransferase 6	1402.02	849.814	1.65	1.437e-09	1	1	87589096	87546596	F1NQP1	Glycosyltransferase family 29
LOC424201	LOC424201	Stathmin-Like Domain Complex	80.357	38.589	2.082	0.023	7	1	23757067	23755778	F1NW96	Tubulin/FtsZ family, GTPase domain; Tubulin C-terminal domain
Q9YGM2_CHICK	SCD	stearoyl-CoA desaturase (delta-9-desaturase)	118225	69672.5	1.697	0.028	6	-1	18589324	18573466	Q9YGM2	Fatty acid desaturase
STOM	STOM	stomatin	1360.62	926.859	1.468	0.007591	17	-1	9139893	9129521	E1BTV1	SPFH domain / Band 7 family
STON2	STON2	stonin 2	2301.2	1879.39	1.224	0.007023	5	-1	43356152	43305362	E1C840	Adaptor complexes medium subunit family; Stonin 2
SUMF2	SUMF2	sulfatase modifying factor 2	444.541	353.711	1.257	0.032	19	1	4862051	4858449	F1NWF3	Formylglycine-generating sulfatase enzyme
SULT4A1	SULT4A1	sulfotransferase family 4A, member 1	527.219	348.611	1.512	0.012	1	-1	71223730	71189186	E1C8B2	Sulfotransferase domain
ST14	ST14	suppression of tumorigenicity 14 (colon carcinoma)	2714.48	1085.99	2.5	8.037e-22	24	1	1609126	1599282	F1NLW7	Low-density lipoprotein receptor domain class A; Trypsin; CUB domain; SEA domain
STX12	STX12	syntaxin 12	2850.1	2141.52	1.331	0.002687	23	1	1386285	1374446	E1C319	SNARE domain
Q5ZK87_CHICK	STX16	syntaxin 16	1790.45	1408.43	1.271	0.022	20	-1	11038194	11027893	F1NSX3	Syntaxin; SNARE domain
Q5ZMP2_CHICK	STX7	syntaxin 7	1802.55	1395.03	1.292	0.004811	3	1	58860501	58817220	Q5ZMP2	Syntaxin; SNARE domain
STXBP4	STXBP4	syntaxin binding protein 4	1817.37	1175.03	1.547	1.472e-05	18	1	5893463	5851657	F1NAH3	WW domain; PDZ domain
Q5ZLI0_CHICK	TAF13	TAF13 RNA polymerase II, TATA box binding protein (TBP)-associated factor, 18kDa	660.657	516.251	1.28	1.739e-05	1	-1	86730020	86727710	Q5ZLI0	Transcription initiation factor IID, 18kD subunit
Q8AYE5_CHICK	TBX22	T-box 22	34.66	6.24	5.554	0.000167	4	1	1497028	1492764	Q8AYE5	T-box
TEX14	TEX14	testis expressed 14	71.176	37.532	1.896	0.024	19	-1	7031040	7007231	E1BS84	Protein tyrosine kinase; Ankyrin repeats
THEM2	ACOT13	thioesterase superfamily member 2	1021.78	706.275	1.447	0.002219	2	-1	92580344	92578093	F1NW39	Thioesterase superfamily
THIO_CHICK	TXN	thioredoxin	2174.37	1632.74	1.332	4.644e-07	Z	-1	65073552	65067372	P08629	Thioredoxin
TXNDC11	TXNDC11	thioredoxin domain containing 11	1666.42	1365.26	1.221	0.033	14	1	905550	885316	E1C358	Thioredoxin
TXNL1	TXNL1	thioredoxin-like 1	1039.51	831.033	1.251	0.028	Z	1	491401	476816	E1BZS8	Thioredoxin; PITH domain
THTR_CHICK	TST	thiosulfate sulfurtransferase (rhodanese)	153.876	102.596	1.5	0.016	1	1	53498520	53491386	P25324	Rhodanese-like domain
Q5ZLW1_CHICK	RCJMB04_4k14	threonyl-tRNA synthetase	2712.99	2228.31	1.218	0.005452	Z	1	9482357	9466419	Q5ZLW1	tRNA synthetase class II core domain; TGS domain; Anticodon binding domain; Threonyl and Alanyl tRNA synthetase second additional domain
Q9PUA4_CHICK	5-MCDG	thymine-DNA glycosylase	1937.42	1589.66	1.219	0.025	1	-1	56752171	56741665	Q9PUA4	Uracil DNA glycosylase superfamily
TLCD1	TLCD1	TLC domain containing 1	12483.6	8570.38	1.457	0.011	19	-1	5767829	5766241	F1NZP5	TLC domain
TLCD2	TLCD2	TLC domain containing 2	348.523	112.449	3.099	6.762e-06	19	-1	5338867	5335650	F1P1C2	TLC domain
TPRKB	TPRKB	TP53RK binding protein	261.358	185.905	1.406	0.026	1	1	16881459	16878203	E1BXT5	Kinase binding protein CGI-121
TTRAP	TDP2	TRAF and TNF receptor associated protein	1221.31	890.974	1.371	0.001525	2	1	92589535	92582300	F1NW29	Endonuclease/Exonuclease/phosphatase family
TIMM23	TIMM23	translocase of inner mitochondrial membrane 23 homolog (yeast)	686.738	555.996	1.235	0.002495	6	-1	3789651	3772997	E1BR29	Tim17/Tim22/Tim23/Pmp24 family
TOMM22	TOMM22	translocase of outer mitochondrial membrane 22 homolog (yeast)	1703.44	1216.85	1.4	4.713e-11	1	-1	52781091	52779375	F1NLW3	Mitochondrial import receptor subunit Tom22
TSPO	TSPO	translocator protein (18kDa)	4512.69	3602.7	1.253	0.004585	1	1	70701999	70697760	F1NZA2	TspO/MBR family
TM4SF19	TM4SF19	transmembrane 4 L six family member 19	113.838	63.205	1.801	0.002909	9	1	5789902	5788506	F1P3K0	L6 membrane protein
TMTC4	TMTC4	transmembrane and tetratricopeptide repeat containing 4	918.659	593.538	1.548	0.000126	1	1	148156877	148105475	F1P0M3	Domain of unknown function; TPR repeat
TM41B_CHICK	TMEM41B	transmembrane protein 41B	2149.46	1681.12	1.279	0.032	5	1	10382983	10375348	Q5ZIL6	SNARE associated Golgi protein
TMEM47	TMEM47	transmembrane protein 47	302.758	165.78	1.826	0.0003903	1	1	117496471	117473225	E1BVX8	PMP-22/EMP/MP20/Claudin tight junction
TMEM63C	TMEM63C	transmembrane protein 63C	11526	8871.07	1.299	0.025	5	1	41553180	41543643	F1NA48	Domain of unknown function DUF221; Late exocytosis, associated with Golgi transport
TMEM64	TMEM64	transmembrane protein 64	2363.23	1953.39	1.21	0.043	2	-1	129364824	129354750	E1BXS3	SNARE associated Golgi protein
TMM68_CHICK	TMEM68	transmembrane protein 68	1752.43	1319.8	1.328	0.039	2	-1	114665389	114645704	Q5ZJD8	Acyltransferase
Q8UWG9_CHICK	TMEM6	transmembrane protein 8A	1356.44	1090.38	1.244	8.834e-06	14	1	12757648	12744994	Q8UWG9	Protein of unknown function
TMEFF2	TMEFF2	transmembrane protein with EGF-like and two follistatin-like domains 2	243.059	77.096	3.153	5.019e-10	7	-1	9294216	9186729	F1NRB2	Kazal-type serine protease inhibitor domain; Human growth factor-like EGF
TBB6_CHICK	TUBB1	tubulin, beta 1 class VI	1059.58	636.136	1.666	0.002495	20	-1	10844439	10839422	P09207	Tubulin/FtsZ family, GTPase domain; Tubulin C-terminal domain
Q5ZL08_CHICK	RCJMB04_8f6	tumor necrosis factor receptor superfamily, member 1B	899.302	687.711	1.308	0.002575	21	-1	5645565	5630367	Q5ZL08	TNFR/NGFR cysteine-rich region
Q9DEC7_CHICK	DNP63A	tumor protein p63	162.699	90.101	1.806	0.0001696	9	-1	15216829	15138110	Q9DEC7	P53 DNA-binding domain; SAM domain; P53 tetramerisation motif
SYYC_CHICK	YARS	tyrosyl-tRNA synthetase	1105.85	905.318	1.222	0.0002975	23	-1	5531378	5526571	Q5ZJ08	tRNA synthetases class I; Putative tRNA binding domain
USP14	USP14	ubiquitin specific peptidase 14 (tRNA-guanine transglycosylase)	2102.08	1563.55	1.344	1.815e-10	2	-1	105316794	105299470	E1C4M6	Ubiquitin carboxyl-terminal hydrolase
Q5ZKW4_CHICK	RCJMB04_8o6	UDP-glucose pyrophosphorylase 2	8356.97	5562.5	1.502	1.762e-09	3	1	9488926	9465761	Q5ZKW4	UTP--glucose-1-phosphate uridylyltransferase
UNC119	UNC119	unc-119 homolog (C. elegans)	103.152	65.73	1.569	0.048	19	-1	5700448	5691086	F1NSM3	GMP-PDE, delta subunit
ULK2	ULK2	unc-51-like kinase 2 (C. elegans)	11881.4	9029.42	1.316	0.003595	19	1	6786139	6751630	F1NHE7	Protein kinase domain; Domain of unknown function
ENSGALG00000012085	423544	uncharacterized protein	251.722	153.984	1.635	0.0007329	5	-1	57874776	57864820	E1C351	Actin
Q5ZJI5_CHICK	TMEM123	Uncharacterized protein	6738.99	4892.62	1.377	6.092e-07	1	1	186913663	186896582	Q5ZJI5
ENSGALG00000000246		Uncharacterized protein	110.929	35.463	3.128	0.047	Un_random	-1	20758117
ENSGALG00000000389		Uncharacterized protein	596.624	408.686	1.46	3.936e-05	Un_random	1	58142113
ENSGALG00000003044		Uncharacterized protein	1463.55	889.222	1.646	2.312e-06	18	1	5896289	5895305	E1C5N6
ENSGALG00000005734		Uncharacterized protein	78651.9	45936.2	1.712	0.037	6	1	18572407	18570746	E1C739
ENSGALG00000007461		Uncharacterized protein	453.287	180.854	2.506	0.006112	Un_random	-1	24281659
ENSGALG00000009063		Uncharacterized protein	301.342	219.041	1.376	0.00353	4	-1	17571093	17550869	F1NGR0	Helix-loop-helix DNA-binding domain; PAS fold; PAS fold
ENSGALG00000012080		Uncharacterized protein	56.925	4.527	12.573	8.032e-05	2	-1	46281365	46280574	F1NFB6	7 transmembrane receptor
ENSGALG00000013527		Uncharacterized protein	63.651	30.703	2.073	0.024	Un_random	-1	37107139
ENSGALG00000015675		Uncharacterized protein	383.275	201.227	1.905	0.009694	1	1	101473589	101440726	F1NCZ3	ABC transporter; ABC transporter transmembrane region
ENSGALG00000016693		Uncharacterized protein	119.507	69.092	1.73	0.049	1	-1	133269306	133261693	F1NFE8	Interleukin-6 receptor alpha chain, binding
ENSGALG00000017465		Uncharacterized protein	507.41	121.091	4.19	0.0002281	Un_random	-1	38214389
ENSGALG00000018512		Uncharacterized protein	8517.21	6356.63	1.34	7.186e-07	1	1	81503703	81463346	F1NA94	'Cold-shock' DNA-binding domain
ENSGALG00000018781		Uncharacterized protein	48.199	20.652	2.334	0.012	Un_random	1	43731928
ENSGALG00000018846		Uncharacterized protein	343.171	114.781	2.99	1.589e-07	5	-1	21092289	21085309	E1BZZ1	HCaRG protein
ENSGALG00000019288		Uncharacterized protein	711.667	412.123	1.727	2.627e-08	1	1	63990021	63989377	F1NML8
ENSGALG00000019303		Uncharacterized protein	221.525	108.325	2.045	0.005305	1	1	56430425	56429723	F1NMI6
ENSGALG00000019522		Uncharacterized protein	97.531	64.114	1.521	0.004563	2	-1	91267663	91251929	E1C1X0
ENSGALG00000020985		Uncharacterized protein	20.925	4.546	4.603	0.011	9	1	6341177	6339174	F1NPN2
ENSGALG00000021393		Uncharacterized protein	401.234	307.519	1.305	0.028	18	-1	7955595	7949788	E1BU70	ABC transporter
ENSGALG00000021410		Uncharacterized protein	641.774	516.045	1.244	0.024	Z	1	71115876	71110462	E1BQH3	emp24/gp25L/p24 family/GOLD
ENSGALG00000021903		Uncharacterized protein	12.304	3.052	4.032	0.02	24	-1	452637	451176	E1C1S9
ENSGALG00000021987		Uncharacterized protein	86.124	39.269	2.193	0.027	Un_random	-1	60944663
ENSGALG00000022073		Uncharacterized protein	156.674	88.759	1.765	0.019	Un_random	-1	51914092
ENSGALG00000022127		Uncharacterized protein	60.259	15.494	3.889	0.001136	Un_random	1	46614523
ENSGALG00000022178		Uncharacterized protein	531.025	320.835	1.655	2.447e-05	Un_random	1	41222830
ENSGALG00000022438		Uncharacterized protein	134.281	21.5	6.245	1.209e-05	Un_random	-1	20727618
ENSGALG00000022449		Uncharacterized protein	101.665	23.115	4.398	0.027	Un_random	1	19564182
ENSGALG00000022598		Uncharacterized protein	22.424	5.806	3.862	0.042	Un_random	1	2736878
ENSGALG00000023002		Uncharacterized protein	52.202	30.57	1.708	0.009225	3	1	62170215	62168282	F1NQJ9
ENSGALG00000023107		Uncharacterized protein	1534.47	1266.35	1.212	0.002645	7	-1	37743465	37741255	F1NR42
ENSGALG00000023275		Uncharacterized protein	817.988	662.278	1.235	0.001335	7	-1	23814293	23813204	E1BS12
ENSGALG00000023304		Uncharacterized protein	81.551	51.05	1.597	0.009543	1	1	45898292	45885780	F1NX48
ENSGALG00000023457		Uncharacterized protein	53.929	26.433	2.04	0.026	10	1	12402572	12401495	F1NL42	Chloramphenicol acetyltransferase
ENSGALG00000023719		Uncharacterized protein	802.753	526.749	1.524	0.001328	Z	-1	1133259	1132487	E1BY19
LOC425086	LOC425086	Uncharacterized protein	9570.71	6183.51	1.548	0.0008245	Un_random	1	62415724	62414996
LOC777126	LOC777126	Uncharacterized protein	15.852	0.899	17.639	0.011	Un_random	1	57237243	57235704
UCK1	UCK1	uridine-cytidine kinase 1	2235.7	1312.79	1.703	0.0003795	17	-1	6866474	6863181	F1NN92	Phosphoribulokinase / Uridine kinase family
UST	UST	uronyl-2-sulfotransferase	2019.16	1602.73	1.26	0.033	3	1	49854021	49669104	F1NUN2	Sulfotransferase family
UTS2R	UTS2R	urotensin 2 receptor	16.166	3.607	4.482	0.006491	18	-1	3637309	3636161	E1BYR3	7 transmembrane receptor
Q5ZI50_CHICK	RCJMB04_30f2	UTP6, small subunit (SSU) processome component, homolog (yeast)	693.207	534.593	1.297	0.046	18	-1	6585267	6575496	Q5ZI50	U3 small nucleolar RNA-associated protein 6
VAC14_CHICK	VAC14	Vac14 homolog (S. cerevisiae)	1102.89	914.576	1.206	0.05	11	1	1679787	1626448	Q5ZIW5	Vacuolar protein 14 C-terminal Fig4p binding; Vacuolar 14 Fab1-binding region
VPS53_CHICK	VPS53	vacuolar protein sorting 53 homolog (S. cerevisiae)	2770.65	2227.68	1.244	0.001276	19	1	6935247	6885945	Q5ZLD7	Vps53-like, N-terminal
RASH_CHICK	HRAS1	v-Ha-ras Harvey rat sarcoma viral oncogene homolog	2379.66	1867.04	1.275	0.03	5	1	17173487	17138908	P08642	Ras family
VIME_CHICK	VIM	vimentin	200374	165188	1.213	0.0001548	2	-1	19735564	19728494	Q49MC1	Intermediate filament protein; Intermediate filament head
MAFF_CHICK	MAFF	v-maf musculoaponeurotic fibrosarcoma oncogene homolog F (avian)	1000.18	675.893	1.48	0.013	1	-1	52922631	52919674	Q90595	bZIP Maf transcription factor
VWA1	VWA1	von Willebrand factor A domain containing 1	3757.77	2829.9	1.328	0.03	21	-1	2164820	2159521	F1NPH3	Fibronectin type III domain; von Willebrand factor type A domain
Q5ZK26_CHICK	LYN	v-yes-1 Yamaguchi sarcoma viral related oncogene homolog	4227.92	2590.97	1.632	2.661e-05	2	1	114852928	114794126	F1NUU2	SH2 domain; SH3 domain; Protein tyrosine kinase
WSB2	WSB2	WD repeat and SOCS box-containing 2	2435.1	1932.87	1.26	0.004613	15	1	11601191	11517615	E1C7S9	WD domain, G-beta repeat; SOCS box
WBSCR17	WBSCR17	Williams-Beuren syndrome chromosome region 17	6076.59	3735.29	1.627	1.027e-07	19	-1	1234280	1048263	E1BVE9	Glycosyl transferase family 2; Ricin-type beta-trefoil lectin domain
WNT4_CHICK	WNT4	wingless-type MMTV integration site family, member 4	630.701	243.934	2.586	2.73e-07	21	1	6517953	6505909	P49337	wnt family
WLS_CHICK	WLS	wntless homolog (Drosophila)	16938.7	11367.2	1.49	0.0001285	8	-1	29543121	29518977	Q5ZLR1	Wnt-binding factor required for Wnt secretion
WWC2	WWC2	WW and C2 domain containing 2	1854.87	1533.06	1.21	0.043	4	-1	41374038	41287788	E1C4F9	WW domain
WBP2	WBP2	WW domain binding protein 2	5154.7	4180.99	1.233	0.0002878	18	1	4636416	4630160	E1BVI4	GRAM domain; WW-domain ligand protein
Q5F372_CHICK	RCJMB04_30i22	WW domain containing E3 ubiquitin protein ligase 1	2802.73	2051.55	1.366	0.001479	2	1	127856102	127795874	Q5F372	C2 domain; WW domain; HECT-domain
XKRX	XKRX	XK, Kell blood group complex subunit-related, X-linked	1462.96	983.733	1.487	0.022	4	1	5164100	5160873	F1P2I0	XK-related protein
Q49M61_CHICK	XRG1	X-linked Kx blood group (McLeod syndrome)	471.083	161.397	2.919	0.00193	1	-1	116772882	116756003	Q49M61	XK-related protein
ZNF488	ZNF488	zinc finger protein 488	127.554	73.173	1.743	0.003834	6	1	19059170	19052823	F1P059
O57389_CHICK	CNP	2',3'-cyclic nucleotide 3' phosphodiesterase	434.478	524.558	-1.207	0.023	27	1	4379727	4378883	O57389	2',3'-cyclic nucleotide 3'-phosphodiesterase; AAA domain
DECR1	DECR1	2,4-dienoyl CoA reductase 1, mitochondrial	1219.79	1562.74	-1.281	0.02	2	1	129145117	129135915	E1BXS5	Enoyl-(Acyl carrier protein) reductase
HMGCS2	HMGCS2	3-hydroxy-3-methylglutaryl-Coenzyme A synthase 2 (mitochondrial)	9.032	32.515	-3.6	0.044	8	1	4275169	4271047	E1C9C4	Hydroxymethylglutaryl-coenzyme A synthase N terminal; Hydroxymethylglutaryl-coenzyme A synthase C terminal
Q5ZHL9_CHICK	OXCT1	3-oxoacid CoA transferase 1	1985.82	2694.24	-1.357	2.107e-08	Z	-1	12682177	12606088	F1NRN4	Coenzyme A transferase
NT5C1B	NT5C1B	5'-nucleotidase, cytosolic IB	834.663	1052.4	-1.261	0.046	3	-1	103457412	103451715	F1NV37	5'-nucleotidase
AKAP13	AKAP13	A kinase (PRKA) anchor protein 13	2281.73	2965.58	-1.3	0	10	-1	15782064	15671380	F1NIT0	RhoGEF domain
ABHD2	ABHD2	abhydrolase domain containing 2	797.796	1083.81	-1.359	0.0009344	10	-1	14707353	14673848	F1P1V6	alpha/beta hydrolase fold
ABI3BP	ABI3BP	ABI family, member 3 (NESH) binding protein	1542.48	2242.07	-1.454	0.001716	1	-1	88440073	88330789	E1C0S4	Fibronectin type III domain
ACP6	ACP6	acid phosphatase 6, lysophosphatidic	356.067	510.888	-1.435	0.001085	1	-1	95765792	95758586	F1NRT5	Histidine phosphatase superfamily
CD166_CHICK	ALCAM	activated leukocyte cell adhesion molecule	2040.24	2624.13	-1.286	0.006815	1	1	89964050	89846127	P42292	Immunoglobulin V-set domain; CD80-like C2-set immunoglobulin domain ; Immunoglobulin domain
ACVR1_CHICK	ACVR1	activin A receptor, type I	1140.07	1388.39	-1.218	0.000346	7	-1	37907942	37895212	F1NC95	Protein kinase domain; Transforming growth factor beta type I GS-motif
B8XA31_CHICK	ADAM12	ADAM metallopeptidase domain 12	1827.46	2814.58	-1.54	2.093e-07	6	-1	34473478	34381893	B8XA31	Disintegrin; Reprolysin; Reprolysin family propeptide; ADAM cysteine-rich
ADAM19	ADAM19	ADAM metallopeptidase domain 19 (meltrin beta)	510.127	732.64	-1.436	0.002554	13	1	11415042	11389341	F1NN79	Disintegrin; Reprolysin; Reprolysin family propeptide; ADAM cysteine-rich
ADAM22	ADAM22	ADAM metallopeptidase domain 22	86.314	209.96	-2.433	8.603e-08	2	1	20916318	20850020	F1NUF7	Disintegrin; Reprolysin; Reprolysin family propeptide; ADAM cysteine-rich
B8XA33_CHICK	ADAM23	ADAM metallopeptidase domain 23	166.569	267.08	-1.603	0.003771	7	-1	13583898	13518465	B8XA33	Disintegrin; Reprolysin; Reprolysin family propeptide; ADAM cysteine-rich
Q5F3G5_CHICK	ADAM28	ADAM metallopeptidase domain 28	116.429	276.932	-2.379	2.916e-05	22	-1	1073618	1055455	F1NU67	Reprolysin; Reprolysin family propeptide
ADAMTS14	ADAMTS14	ADAM metallopeptidase with thrombospondin type 1 motif, 14	107.881	186.277	-1.727	0.007798	6	1	12642388	12623925	F1NQ88	Thrombospondin type 1 domain; Reprolysin; Reprolysin family propeptide; ADAM-TS Spacer 1
ADAMTS19	ADAMTS19	ADAM metallopeptidase with thrombospondin type 1 motif, 19	1388.31	2094.28	-1.509	6.538e-11	Z	-1	44599327	44478843	E1C0E3	Thrombospondin type 1 domain; Reprolysin; ADAM-TS Spacer 1; PLAC
ADAMTS6	ADAMTS6	ADAM metallopeptidase with thrombospondin type 1 motif, 6	89.187	141.005	-1.581	0.002535	Z	-1	19929164	19773586	E1C0H0	Thrombospondin type 1 domain; Reprolysin; Reprolysin family propeptide; ADAM-TS Spacer 1; PLAC
ADAMTS7	ADAMTS7	ADAM metallopeptidase with thrombospondin type 1 motif, 7	2337.89	3460.92	-1.48	0.0001607	10	1	21893810	21849704	F1ND06	Thrombospondin type 1 domain; Reprolysin; Reprolysin family propeptide; ADAM-TS Spacer 1
ADAMTSL3	ADAMTSL3	ADAMTS-like 3	144.133	267.051	-1.853	2.308e-07	10	1	13353892	13164774	F1ND63	Thrombospondin type 1 domain; Immunoglobulin I-set domain; PLAC; Immunoglobulin domain
AP3B2	AP3B2	adaptor-related protein complex 3, beta 2 subunit	181.277	273.727	-1.51	0.006705	10	-1	745376	736855	F1NY63	Adaptin N terminal region
AP4E1	AP4E1	adaptor-related protein complex 4, epsilon 1 subunit	475.698	652.478	-1.372	0.001059	10	1	10473776	10453184	E1BR26	Adaptin N terminal region; Coatamer beta C-terminal region
ASXL1	ASXL1	additional sex combs like 1 (Drosophila)	712.839	891.565	-1.251	3.854e-06	20	1	10129332	10116072	F1P445	Transcriptional enhancer, Asx-hm domain; PHD domain of transcriptional enhancer, Asx
ASXL2_CHICK	ASXL2	additional sex combs like 2 (Drosophila)	2125.37	2582.94	-1.215	0.001849	3	-1	107681931	107596222	Q5ZM88	Transcriptional enhancer, Asx-hm domain; PHD domain of transcriptional enhancer, Asx
Q5F3U8_CHICK	ADD3	adducin 3 (gamma)	8010.98	11051.4	-1.38	6.068e-07	6	1	27270259	27211682	F1NYZ5	Class II Aldolase and Adducin N-terminal domain
Q5R2I8_CHICK	APCDD1	adenomatosis polyposis coli down-regulated 1	368.488	493.068	-1.338	0.044	2	1	100911496	100876348	Q5R2I8
Q5F3Q3_CHICK	AHCYL1	adenosylhomocysteinase-like 1	2659.18	3307.98	-1.244	0.003899	26	1	1132595	1030431	Q5F3Q3	S-adenosyl-L-homocysteine hydrolase, NAD binding domain; S-adenosyl-L-homocysteine hydrolase
AK3L2	AK3L2	adenylate kinase 3-like 2	284.363	354.536	-1.247	0.044	8	1	29063944	29060019	F1NMJ2	Adenylate kinase; Adenylate kinase, active site lid
ADSSL1	ADSSL1	adenylosuccinate synthase like 1	1245.4	1864.02	-1.497	2.316e-05	5	1	54096083	54073641	F1NVD4	Adenylosuccinate synthetase
ARL4C	ARL4C	ADP-ribosylation factor-like 4C	483.119	712.385	-1.475	0.049	7	-1	5712949	5711237	F1P4W0	ADP-ribosylation factor family
AGRIN_CHICK	AGRN	agrin	2793.58	4068.08	-1.456	0.004208	21	-1	2753489	2694986	F1P2V1	Kazal-type serine protease inhibitor domain; Agrin NtA domain
AGXT2	AGXT2	alanine-glyoxylate aminotransferase 2	16.771	39.218	-2.338	0.011	Z	-1	9952286	9940547	F1NQJ1	Aminotransferase class-III
ALBU_CHICK	ALB	albumin	46.824	1799.32	-38.427	0.037	4	1	52357908	52344885	P19121	Serum albumin family
AL1A1_CHICK	ALDH1A1	aldehyde dehydrogenase 1 family, member A1	367.201	924.1	-2.517	7.16e-07	Z	-1	35631785	35596868	P27463	Aldehyde dehydrogenase family
Q5ZLE2_CHICK	ALDH3A2	aldehyde dehydrogenase 3 family, member A2	10124.4	14591.4	-1.441	0.015	19	1	6797362	6791277	Q5ZLE2	Aldehyde dehydrogenase family
ALDH3B1	ALDH3B1	aldehyde dehydrogenase 3 family, member B1	272.9	353.694	-1.296	0.026	5	1	85063	79205	E1C078	Aldehyde dehydrogenase family
Q90W83_CHICK	AKR1B10	aldo-keto reductase family 1, member B10 (aldose reductase)	461.565	700.788	-1.518	0.001522	1	-1	64618852	64610741	Q90W83	Aldo/keto reductase family
AKR1D1	AKR1D1	aldo-keto reductase family 1, member D1 (delta 4-3-ketosteroid-5-beta-reductase)	37.365	57.096	-1.528	0.04	1	1	58648252	58612890	E1BU27	Aldo/keto reductase family
A4GALT	A4GALT	alpha 1,4-galactosyltransferase (globotriaosylceramide synthase)	369.97	508.274	-1.374	0.0002227	1	-1	70508657	70507590	E1C034	Glycosyltransferase sugar-binding region containing DXD motif ; Alpha 1,4-glycosyltransferase conserved region
AHSG	AHSG	alpha-2-HS-glycoprotein	2.853	132.865	-46.565	0.044	9	1	17237912	17231493	E1BZE1	Cystatin domain
A2M	A2M	alpha-2-macroglobulin	29.259	103.068	-3.523	0.011	1	1	79366966	79334998	E1C544	Alpha-2-macroglobulin family; MG2 domain; A-macroglobulin receptor; A-macroglobulin complement component; Alpha-2-macroglobulin family N-terminal region; Alpha-macro-globulin thiol-ester bond-forming region
ALPK1	ALPK1	alpha-kinase 1	126.535	172.45	-1.363	0.043	4	-1	58725199	58699119	E1BQC3	Alpha-kinase family
Q6JG52_CHICK	AMY2A	amylase, alpha 2A (pancreatic)	1039.07	1341.83	-1.291	0.004999	8	-1	11744621	11738273	Q6JG52	Alpha amylase, catalytic domain; Alpha amylase, C-terminal all-beta domain
AB1IP_CHICK	APBB1IP	amyloid beta (A4) precursor protein-binding, family B, member 1 interacting protein	801.388	1116.12	-1.393	0.0001483	2	-1	16112353	16054555	Q5ZL23	PH domain; Ras association
ALS2CR4	TMEM237	amyotrophic lateral sclerosis 2 (juvenile) chromosome region, candidate 4	297.577	832.353	-2.797	0	7	-1	12575227	12563815	F1NVK6
Q2ACE0_CHICK	AR	androgen receptor	1674.86	2260.89	-1.35	0.001487	4	1	460777	416134	Q2ACE0	Ligand-binding domain of nuclear hormone receptor; Zinc finger, C4 type; Androgen receptor
C6orf103	ADGB	androglobin	2.814	12.793	-4.545	0.047	3	1	48853620	48817214	F1NBD8	Globin
Q70UN6_CHICK	ANGPT1	angiopoietin 1	207.145	345.006	-1.666	0.001472	2	-1	137131960	136944422	Q70UN6	Fibrinogen beta and gamma chains, C-terminal globular domain
ANGPTL2	ANGPTL2	angiopoietin-like 2	2096.09	2968.66	-1.416	0.004662	17	-1	11041236	11031626	F1NE57	Fibrinogen beta and gamma chains, C-terminal globular domain
AGTR1_CHICK	AGTR1	angiotensin II receptor, type 1	564.933	775.919	-1.373	0.005188	9	1	13496603	13476868	P79785	7 transmembrane receptor
AGTR2	AGTR2	angiotensin II receptor, type 2	358.273	577.194	-1.611	1.289e-07	4	1	3003021	3001900	F1NC23	7 transmembrane receptor
Q90716_CHICK	ANK2	ankyrin 2, neuronal	803.77	1197.59	-1.49	3.91e-10	4	-1	58575799	58289055	Q90716
ANKS3	ANKS3	ankyrin repeat and sterile alpha motif domain containing 3	358.026	449.966	-1.257	0.014	14	-1	13573785	13552792	E1C4A5	SAM domain; Ankyrin repeats; Ankyrin repeats
ANKRD15	KANK1	ankyrin repeat domain 15	730.4	1104.05	-1.512	0	Z	1	26723099	26674295	F1NA35	Ankyrin repeats
ANKRD17	ANKRD17	ankyrin repeat domain 17	1842.4	2226.67	-1.209	0.0005942	4	-1	52317886	52246847	E1BVC6	Ankyrin repeats; Ankyrin repeats
ANKRD29	ANKRD29	ankyrin repeat domain 29	90.932	154.922	-1.704	3.833e-05	2	-1	106264264	106238168	F1NS65	Ankyrin repeats
ANKRD38	KANK4	ankyrin repeat domain 38	3053.13	3759.17	-1.231	5.245e-05	8	-1	28254043	28241729	E1C250	Ankyrin repeat; KN motif; Ankyrin repeats
ANKRD42	ANKRD42	ankyrin repeat domain 42	11.735	43.48	-3.705	0.0004046	1	1	193543889	193531837	F1NVU9	Ankyrin repeats
ANKRD50	ANKRD50	ankyrin repeat domain 50	3605.97	4561.74	-1.265	1.283e-05	4	1	54444890	54410231	F1NLN5	Ankyrin repeats
ANKRD55	ANKRD55	ankyrin repeat domain 55	12.098	28.329	-2.342	0.048	Z	-1	16484993	16433442	F1N939	Ankyrin repeats
ANTXR1	ANTXR1	anthrax toxin receptor 1	1590.29	2807.62	-1.765	0	22	-1	245489	153670	E1C2J0	von Willebrand factor type A domain; Anthrax receptor C-terminus region; Anthrax receptor extracellular domain
ANTXR2	ANTXR2	anthrax toxin receptor 2	2868.9	3978.02	-1.387	3.225e-06	4	-1	46748550	46685726	E1C761	von Willebrand factor type A domain; Anthrax receptor C-terminus region; Anthrax receptor extracellular domain
Q2MCJ7_CHICK	AQP1	aquaporin 1 (Colton blood group)	889.505	2412.47	-2.712	0	2	1	1008646	990577	Q2MCJ7	Major intrinsic protein
ALOX5	ALOX5	arachidonate 5-lipoxygenase	365.43	532.914	-1.458	0.014	6	-1	18735454	18712989	F1NB65	Lipoxygenase; PLAT/LH2 domain
ARLY2_CHICK	ASL	argininosuccinate lyase	503.412	678.483	-1.348	0.019	19	-1	4906249	4898829	P05083	Lyase
ARLY1_CHICK	ASL	argininosuccinate lyase	11.345	26.579	-2.343	0.03	19	-1	4919749	4911997	P02521	Lyase
ARMC4	ARMC4	armadillo repeat containing 4	2.655	18.902	-7.12	0.018	2	1	15590052	15520221	E1C690	Kinesin-associated protein; HEAT repeats
ARMC9	ARMC9	armadillo repeat containing 9	100.778	159.523	-1.583	0.007611	9	1	16339491	16299528	E1C5K4
ARSJ	ARSJ	arylsulfatase family, member J	255.82	333.102	-1.302	0.018	4	1	58046882	58044622	F1NH07	Sulfatase
ASH1L	ASH1L	ash1 (absent, small, or homeotic)-like (Drosophila)	7280.54	8793.17	-1.208	2.936e-10	25	-1	1529550	1495335
ASPM	ASPM	asp (abnormal spindle) homolog, microcephaly associated (Drosophila)	180.807	266.577	-1.474	0.033	8	1	2640191	2624989	F1P153	IQ calmodulin-binding motif; CAMSAP CH domain
ARID1B	ARID1B	AT rich interactive domain 1B (SWI1-like)	2537.76	3214.99	-1.267	0	3	1	53380878	53281555	F1P479	ARID/BRIGHT DNA binding domain; Domain of unknown function
ARID2	ARID2	AT rich interactive domain 2 (ARID, RFX-like)	1176.29	1492.86	-1.269	0.003182	1	1	32649008	32543252	E1C9H0	ARID/BRIGHT DNA binding domain; RFX DNA-binding domain
Q5ZIS6_CHICK	ARID4A	AT rich interactive domain 4A (RBP1-like)	1544.15	1866.95	-1.209	0.046	5	-1	57834535	57790585	Q5ZIS6	ARID/BRIGHT DNA binding domain; RBB1NT; RNA binding activity-knot of a chromodomain
ATXN7	ATXN7	ataxin 7	769.59	928.17	-1.206	0.013	12	1	13904719	13850585	E1C712	SCA7, zinc-binding domain
AGBL2	AGBL2	ATP/GTP binding protein-like 2	10.267	62.079	-6.047	0.0008585	5	-1	1870	63	F1NPE5	Zinc carboxypeptidase
ATP8B1	ATP8B1	ATPase, aminophospholipid transporter, class I, type 8B, member 1	1.751	44.062	-25.161	0.002576	Z	1	251456	225933	E1C8Q8	E1-E2 ATPase; haloacid dehalogenase-like hydrolase
ATP10B	ATP10B	ATPase, class V, type 10B	22.043	66.457	-3.015	0.004527	13	1	7510215	7458279	E1BX05	E1-E2 ATPase; haloacid dehalogenase-like hydrolase
ATP11A	ATP11A	ATPase, class VI, type 11A	420.018	596.414	-1.42	0.01	1	-1	142072042	142016457	F1P2T0	E1-E2 ATPase; haloacid dehalogenase-like hydrolase
Q5ZIK7_CHICK	ATP12A	ATPase, H+/K+ transporting, nongastric, alpha polypeptide	15.12	216.981	-14.351	8.306e-05	24	-1	2903664	2886066	Q5ZIK7	E1-E2 ATPase; Cation transporting ATPase, C-terminus; Cation transporter/ATPase, N-terminus; Putative hydrolase of sodium-potassium ATPase alpha subunit
AT1B1_CHICK	ATP1B1	ATPase, Na+/K+ transporting, beta 1 polypeptide	3377.45	4692.39	-1.389	1.02e-05	1	-1	87116927	87105766	P08251	Sodium / potassium ATPase beta chain
ABCA1	ABCA1	ATP-binding cassette, sub-family A (ABC1), member 1	5578.9	7197.6	-1.29	0.0001147	Z	-1	53696867	53601954	E1C2W8	ABC transporter; ABC-2 family transporter protein
ABCA2	ABCA2	ATP-binding cassette, sub-family A (ABC1), member 2	2261.72	3263.17	-1.443	3.585e-06	17	-1	832506	802024	F1NYP5	ABC transporter; ABC-2 family transporter protein
ABCA8	ABCA8	ATP-binding cassette, sub-family A (ABC1), member 8	544.373	813.983	-1.495	2.527e-05	18	-1	7937902	7919518	F1NW73	ABC transporter; ABC-2 family transporter protein
MRP1_CHICK	ABCC1	ATP-binding cassette, sub-family C (CFTR/MRP), member 1	3007.27	3637.16	-1.209	0.013	14	1	7753424	7697009	Q5F364	ABC transporter; ABC transporter transmembrane region
ABCC10	ABCC10	ATP-binding cassette, sub-family C (CFTR/MRP), member 10	613.044	766.012	-1.25	0.00248	3	-1	32245553	32231033	E1C368	ABC transporter; ABC transporter transmembrane region
ABCC3	ABCC3	ATP-binding cassette, sub-family C (CFTR/MRP), member 3	520.377	660.906	-1.27	0.007995	18	-1	10129815	10095821	F1NM51	ABC transporter; ABC transporter transmembrane region
ABCC9	ABCC9	ATP-binding cassette, sub-family C (CFTR/MRP), member 9	1465.49	2224.18	-1.518	1.739e-05	1	1	69117758	69043334	E1BZE8	ABC transporter; ABC transporter transmembrane region
ATRNL1	ATRNL1	attractin-like 1	659.132	1118.18	-1.696	1.874e-12	6	1	29783956	29614224	E1BYK5	Laminin EGF-like; CUB domain; Plexin repeat; EGF-like domain; Galactose oxidase, central domain; Kelch motif
Q6TLV9_CHICK	AXIN2	axin 2	297.565	436.417	-1.467	0.0003905	18	1	7645904	7624730	Q6TLV9	Regulator of G protein signaling domain; DIX domain; Axin beta-catenin binding domain
Q9W694_CHICK	BARX2	BARX homeobox 2	137.534	287.318	-2.089	3.705e-08	24	1	1393002	1366801	Q9W694	Homeobox domain
BNC2	BNC2	basonuclin 2	317.469	443.854	-1.398	0.0001288	Z	-1	32213622	32095224	F1NKP6	Zinc-finger of C2H2 type; C2H2-type zinc finger
BCL2_CHICK	BCL2	B-cell CLL/lymphoma 2	913.742	1125.87	-1.232	0.0001483	2	1	69147814	69060877	Q00709	Apoptosis regulator proteins, Bcl-2 family; Bcl-2 homology region 4
BCL9L	BCL9L	B-cell CLL/lymphoma 9-like	2238.61	2795.22	-1.249	0.033	24	-1	5735256	5724540	F1NU74	B-cell lymphoma 9 protein
A9XRG9_CHICK	BMF	Bcl2 modifying factor	169.651	235.908	-1.391	0.032	5	1	31715728	31697830	A9XRG9
BCLAF1	BCLAF1	BCL2-associated transcription factor 1	1644.23	1987.18	-1.209	0.001439	3	1	57160721	57134895	E1BWR0
BCDO1_CHICK	BCMO1	beta-carotene 15,15'-monooxygenase 1	804.011	1186.56	-1.476	0.0001112	11	1	17104415	17085904	Q9I993	Retinal pigment epithelial membrane protein
B4GALT4	B4GALT4	betaGlcNAc beta 1,4- galactosyltransferase, polypeptide 4	435.332	562.269	-1.292	0.01	1	1	83953142	83941314	E1C9B0	N-terminal domain of galactosyltransferase; N-terminal region of glycosyl transferase group 7
Q5QHS0_CHICK	BACE2	beta-site APP-cleaving enzyme 2	274.202	444.686	-1.622	4.461e-06	1	1	112341585	112315331	F1NY96	Eukaryotic aspartyl protease
BICC1	BICC1	bicaudal C homolog 1 (Drosophila)	1029.33	1559.37	-1.515	5.401e-08	6	-1	1780009	1755769	F1NFQ2	KH domain; SAM domain
BOC	BOC	Boc homolog (mouse)	1695.03	2645.06	-1.56	5.182e-11	1	-1	86644954	86600181	E1C5M1	Fibronectin type III domain; Immunoglobulin I-set domain; Immunoglobulin domain
P87373_CHICK	BMP5	bone morphogenetic protein 5	130.641	193.972	-1.485	0.012	3	1	90213945	90160798	P87373	Transforming growth factor beta like domain; TGF-beta propeptide
Q9I8T6_CHICK	BMP7	bone morphogenetic protein 7	116.192	191.668	-1.65	0.005427	20	1	11684123	11640320	Q9I8T6	Transforming growth factor beta like domain; TGF-beta propeptide
FANCJ_CHICK	BRIP1	BRCA1 interacting protein C-terminal helicase 1	193.632	301.015	-1.555	0.003384	19	1	7487928	7440974	Q3YK19	DEAD_2; Helicase C-terminal domain
BCR	BCR	breakpoint cluster region	1084.08	1346.25	-1.242	0.005429	15	-1	8928814	8836477	E1C0M5	C2 domain; PH domain; RhoGAP domain; RhoGEF domain; Bcr-Abl oncoprotein oligomerisation domain
Q8QFV6_CHICK	BRCA2	breast cancer 2, early onset	325.489	478.761	-1.471	0.001484	1	-1	178873973	178837309	F1P3B2	BRCA2 repeat; BRCA2, oligonucleotide/oligosaccharide-binding, domain 1; BRCA2, oligonucleotide/oligosaccharide-binding, domain 3; Tower; BRCA2, helical
BRWD1	BRWD1	bromodomain and WD repeat domain containing 1	1642.93	2111.43	-1.285	0.0001731	1	-1	111444936	111393546	E1BSG1	WD domain, G-beta repeat; Bromodomain
BRWD3	BRWD3	bromodomain and WD repeat domain containing 3	807.155	983.584	-1.219	0.004058	4	1	9535718	9493699	F1N8L6	WD domain, G-beta repeat; Bromodomain
BRD1	BRD1	bromodomain containing 1	1351.9	1710.28	-1.265	0.013	1	-1	20064742	20002818	E1BSE7	Bromodomain; PWWP domain; Enhancer of polycomb-like; PHD-finger; PHD-zinc-finger like domain
BRD3	BRD3	bromodomain containing 3	553.579	721.262	-1.303	0.002241	17	-1	7871805	7841265	E1C8U8	Bromodomain
BPTF	BPTF	bromodomain PHD finger transcription factor	2759.62	3315.61	-1.201	0.003899	18	-1	7055459	7008557	E1C5C7	Bromodomain; PHD-finger; DDT domain
BTBD6	BTBD6	BTB (POZ) domain containing 6	67.645	116.423	-1.721	0.043	5	1	55288743	55286723	F1NQ76	BTB/POZ domain; BTB And C-terminal Kelch; PHR domain
BACH2	BACH2	BTB and CNC homology 1, basic leucine zipper transcription factor 2	181.053	269.948	-1.491	5.935e-05	3	1	78112324	77969745	E1BZR5	bZIP transcription factor; BTB/POZ domain
Q49K83_CHICK	BTN1A1	butyrophilin, subfamily 1, member A1	343.482	538.029	-1.566	0.012	28	-1	794489	788958	F1NJ35	SPRY domain; Immunoglobulin V-set domain; CD80-like C2-set immunoglobulin domain ; SPRY-associated domain
C1QTNF7	C1QTNF7	C1q and tumor necrosis factor related protein 7	206.358	326.218	-1.581	0.003771	4	-1	79722534	79689005	F1NG79	C1q domain; Collagen triple helix repeat
CPAMD8	CPAMD8	C3 and PZP-like, alpha-2-macroglobulin domain containing 8	4528.25	6043.05	-1.335	6.132e-08	28	1	3801946	3770152	F1NN85	Alpha-2-macroglobulin family; MG2 domain; Kazal-type serine protease inhibitor domain; A-macroglobulin receptor; A-macroglobulin complement component; Alpha-2-macroglobulin family N-terminal region; Alpha-macro-globulin thiol-ester bond-forming region; Farnesoic acid 0-methyl transferase
Q98946_CHICK	ABL1	c-abl oncogene 1, non-receptor tyrosine kinase	4432.31	5587.01	-1.261	1.14e-06	17	1	6651119	6622695	Q98946	Protein tyrosine kinase
CACHD1	CACHD1	cache domain containing 1	1126.36	1363.19	-1.21	0.0007746	8	1	28946656	28893407	F1NML1	Cache domain; VWA N-terminal
CADH1_CHICK	CDH1	cadherin 1, type 1, E-cadherin (epithelial)	23.001	236.61	-10.287	0.0008448	11	1	20835248	20822704	P08641	Cadherin domain; Cadherin cytoplasmic region; Cadherin prodomain like
CAD11_CHICK	CDH11	cadherin 11, type 2, OB-cadherin (osteoblast)	1852.26	2294.86	-1.239	0.0006954	11	1	13257246	13166650	O93319	Cadherin domain; Cadherin cytoplasmic region
Q5J7V0_CHICK	CELSR1	cadherin, EGF LAG seven-pass G-type receptor 1 (flamingo homolog, Drosophila)	120.816	219.899	-1.82	0.003889	Un_random	1	28845107	28797751	Q5J7V0	7 transmembrane receptor; Latrophilin/CL-1-like GPS domain; Domain of unknown function
CDHR3	CDHR3	cadherin-related family member 3	22.331	97.581	-4.37	0.008787	1	1	15163242	15131751	E1BRK5	Cadherin domain
Q5ZL22_CHICK	CAB39L	calcium binding protein 39-like	866.77	1137.25	-1.312	0.017	1	-1	173503468	173442780	Q5ZL22	Mo25-like
CAC1D_CHICK	CACNA1D	calcium channel, voltage-dependent, L type, alpha 1D subunit	28.583	67.469	-2.36	0.029	12	1	7443142	7278350	F1NZX9	Ion transport protein; Voltage gated calcium channel IQ domain
CAMKK1	CAMKK1	calcium/calmodulin-dependent protein kinase kinase 1, alpha	299.187	447.745	-1.497	0.026	19	1	3368491	3322335	F1NKZ8	Protein kinase domain
Q90960_CHICK	CAMKK2	calcium/calmodulin-dependent protein kinase kinase 2, beta	1170.71	1475	-1.26	0.0005145	15	-1	5496096	5485345	Q90960	Protein kinase domain
CAPSL	CAPSL	calcyphosine-like	3.409	17.175	-5.039	0.04	Z	-1	10262426	10254156	E1BV18	EF-hand domain pair
CALD1_CHICK	CALD1	caldesmon 1	5361.57	6791.17	-1.267	0.001362	1	1	64607826	64422905	F1NT51	Caldesmon
CAMTA1	CAMTA1	calmodulin binding transcription activator 1	217.392	342.075	-1.574	7.291e-05	21	-1	332570	290276	F1NUR6	IPT/TIG domain
CAMSAP1L1	CAMSAP2	calmodulin regulated spectrin-associated protein 1-like 1	1340.87	1635.92	-1.22	0.041	8	-1	1435829	1377489	E1BY04	Calponin homology; Microtubule-binding calmodulin-regulated spectrin-associated
CAPN10	CAPN10	calpain 10	211.248	336.928	-1.595	0.001073	9	-1	16813213	16802614	E1BQW5	Calpain family cysteine protease; Calpain large subunit, domain III
CAPN5	CAPN5	calpain 5	497.63	744.238	-1.496	4.541e-07	1	-1	198244889	198208413	E1C292	C2 domain; Calpain family cysteine protease; Calpain large subunit, domain III
Q9DDD3_CHICK	CLSTN1	calsyntenin 1	2530.66	3103.67	-1.226	0.027	21	-1	3515681	3483342	Q9DDD3	Cadherin domain; Concanavalin A-like lectin/glucanases superfamily
CREB5	CREB5	cAMP responsive element binding protein 5	268.066	386.401	-1.441	0.029	2	1	33422302	33214723	F1NCD2	bZIP transcription factor
Q8QGC7_CHICK	CNR1	cannabinoid receptor 1 (brain)	1256.27	1699.24	-1.353	0.014	3	1	78902285	78900864	F1NJC1	7 transmembrane receptor
CAH2_CHICK	CA2	carbonic anhydrase II	815.615	1203.57	-1.476	0.00228	2	1	127604060	127587565	P07630	Eukaryotic-type carbonic anhydrase
CA13	CA13	carbonic anhydrase XIII	93.071	175.355	-1.884	1.846e-05	2	1	127459079	127445341	F1P1Q1	Eukaryotic-type carbonic anhydrase
CILP	CILP	cartilage intermediate layer protein, nucleotide pyrophosphohydrolase	1659.44	2492.55	-1.502	0.0006081	10	-1	19953095	19943562	E1C846	Thrombospondin type 1 domain; Carboxypeptidase regulatory-like domain; Immunoglobulin domain
COMP	COMP	cartilage oligomeric matrix protein	12392	20101.2	-1.622	0.00237	28	1	2905292	2889957	E1C8N1	Thrombospondin type 3 repeat; Thrombospondin C-terminal region; Calcium-binding EGF domain; Cartilage oligomeric matrix protein
CBLB	CBLB	Cas-Br-M (murine) ecotropic retroviral transforming sequence b	622.272	833.809	-1.34	6.619e-06	1	-1	90115530	89991451	F1NL77	UBA/TS-N domain; CBL proto-oncogene N-terminal domain 1; CBL proto-oncogene N-terminus, EF hand-like domain; CBL proto-oncogene N-terminus, SH2-like domain; Zinc finger, C3HC4 type
O93417_CHICK	CASP3	caspase 3, apoptosis-related cysteine peptidase	488.754	687.471	-1.407	0.027	4	1	40912349	40901629	O93417	Caspase domain
CTNND2	CTNND2	catenin (cadherin-associated protein), delta 2 (neural plakophilin-related arm-repeat protein)	233.797	353.607	-1.512	0.008352	2	1	80089401	79796404	F1NK28	Armadillo/beta-catenin-like repeat
CTCF_CHICK	CTCF	CCCTC-binding factor (zinc finger protein)	2014.17	2421.14	-1.202	6.91e-08	11	-1	1061478	1049566	Q08705	Zinc finger, C2H2 type; Zinc-finger double domain
CNOT6	CNOT6	CCR4-NOT transcription complex, subunit 6	1294.69	1715.79	-1.325	0.001946	13	-1	14000585	13986243	E1C678	Endonuclease/Exonuclease/phosphatase family; Leucine rich repeat
CD2	CD2	CD2 molecule	17.158	42.102	-2.454	0.006416	1	1	95292288	95286423	F1NTD8	Immunoglobulin V-set domain; Immunoglobulin domain
Q2YHT8_CHICK	CD300L-S1	CD300 antigen-like family member	150.337	234.522	-1.56	0.033	18	-1	10381477	10380703	F1NBK7	Immunoglobulin V-set domain
CD55	CD55	CD55 molecule, decay accelerating factor for complement (Cromer blood group)	1359.34	2086.8	-1.535	0.002419	26	1	2468745	2465289	E1C2T6	Sushi domain
CD69	CD69	CD69 molecule	669.986	1483.95	-2.215	0.0001179	Un_random	-1	36374571	36367508
CDK5RAP1	CDK5RAP1	CDK5 regulatory subunit associated protein 1	494.403	665.856	-1.347	0.0003501	20	-1	10293434	10286327	F1NZV3	Uncharacterized protein family UPF0004; TRAM domain; Radical SAM superfamily
CDC2L6	CDK19	cell division cycle 2-like 6 (CDK8-like)	700.92	911.374	-1.3	0.0002227	3	1	69120100	69005268	F1NS45	Protein kinase domain
CWH43	CWH43	cell wall biogenesis 43 C-terminal homolog (S. cerevisiae)	5.786	47.809	-8.263	2.73e-05	4	-1	68131227	68107266	F1NKM4
CEP290	CEP290	centrosomal protein 290kDa	422.853	556.572	-1.316	0.023	1	-1	44726775	44675998	E1C5Z3
C6orf204	CEP85L	centrosomal protein 85kDa-like	198.674	308.629	-1.553	0.0003185	3	1	65637766	65544120	F1N8Y9
Q5UHA2_CHICK	CX3CL1	chemokine (C-X3-C motif) ligand 1	1204.82	1456.92	-1.209	0.006464	11	1	764433	763473	Q5UHA2
CLIC3	CLIC3	chloride intracellular channel 3	38.445	68.73	-1.788	0.039	Un_random	1	24057690	24056980
CHAD	CHAD	chondroadherin	6687.91	9288.13	-1.389	0.006416	18	1	10318465	10311524	F1NAT8	Leucine rich repeat N-terminal domain; Leucine rich repeat
CBX7	CBX7	chromobox homolog 7	73.848	125.607	-1.701	1.033e-05	1	1	52682178	52670350	F1NE43	Chromo
CHD9	CHD9	chromodomain helicase DNA binding protein 9	1732.47	2201.83	-1.271	0.000356	11	-1	5192046	5109289	E1BS48	SNF2 family N-terminal domain; Helicase conserved C-terminal domain; Chromo; BRK domain
CHGA	CHGA	chromogranin A (parathyroid secretory protein 1)	29.974	62.42	-2.082	0.023	5	1	47357214	47347090	F1NLZ2	Granin
C1orf102	OSCP1	chromosome 1 open reading frame 102	73.526	121.03	-1.646	0.032	23	1	4350616	4340460	F1NY72	Organic solute transport protein 1
C1orf172	C1ORF172	chromosome 1 open reading frame 172	12.444	26.496	-2.129	0.049	23	-1	1790885	1787946	F1NE75
C1orf34	TTC39A	chromosome 1 open reading frame 34	3.499	24.849	-7.102	8.142e-05	8	-1	24790016	24757971	E1C8P3	Protein of unknown function; Tetratricopeptide repeat
CNST	CNST	chromosome 1 open reading frame 71	434.119	639.605	-1.473	0.008253	3	-1	35172596	35140626	F1NSS5
C10orf11	C10ORF11	chromosome 10 open reading frame 11	230.578	303.098	-1.315	0.047	6	-1	15623928	14982373	E1C3F9
C10orf118	C10ORF118	chromosome 10 open reading frame 118	586.975	786.124	-1.339	0.003921	6	-1	29161019	29143719	E1BWV9
C10orf30	BEND7	chromosome 10 open reading frame 30	1350.8	1900.08	-1.407	0.047	1	-1	7123165	7069061	E1C1C9	BEN domain
C10orf63	ENKUR	chromosome 10 open reading frame 63	7.796	20.747	-2.661	0.01	2	1	16656267	16647171	F1NU83	Calmodulin-binding
C10orf72	VSTM4	chromosome 10 open reading frame 72	134.92	213.528	-1.583	0.002831	6	-1	19676715	19645932	E1C946	Immunoglobulin V-set domain
C11orf30	C11ORF30	chromosome 11 open reading frame 30	804.823	982.476	-1.221	0.0007159	1	-1	198667107	198629634	E1C7V7	ENT domain
C12orf51	C12ORF51	chromosome 12 open reading frame 51	181.564	248.432	-1.368	0.033	15	-1	6439150	6417632	F1NTS8
C13orf7	C13ORF7	chromosome 13 open reading frame 7	291.909	385.55	-1.321	0.007031	1	1	157605194	157579479	E1BQE1	Ring finger domain
C14orf43	C14ORF43	chromosome 14 open reading frame 43	444.788	562.31	-1.264	0.033	5	1	28318588	28301494	F1P4S4	ELM2 domain
ENSGALG00000006631	C15ORF42	chromosome 15 open reading frame 42	169.079	264.431	-1.564	1.071e-05	10	-1	14553086	14536945	E1BU88
C2orf55	C2ORF55	chromosome 2 open reading frame 55	1.114	16.468	-14.781	0.000875	1	-1	136544736	136530207	F1P5I4
C20orf74	RALGAPA2	chromosome 20 open reading frame 74	1005.81	1244.47	-1.237	0.048	3	1	3742795	3628358	E1BX84	Rap/ran-GAP
ISM1	ISM1	chromosome 20 open reading frame 82	120.011	226.218	-1.885	0.0004264	3	-1	13640531	13621844	F1NUF2	Thrombospondin type 1 domain; AMOP domain
CV040_CHICK	C22ORF40	chromosome 22 open reading frame 40	291.246	392.704	-1.348	0.011	1	-1	73539478	73513798	Q5ZKB8	Cysteine-rich domain
C3orf15	C3ORF15	chromosome 3 open reading frame 15	11.631	37.941	-3.262	0.0004631	1	-1	83465802	83442277	F1NM54
C6orf105	C6ORF105	chromosome 6 open reading frame 105	272.723	393.267	-1.442	0.003876	2	1	64055170	64030644	E1BYG2	FAR-17a/AIG1-like protein
C6orf170	C6ORF170	chromosome 6 open reading frame 170	211.632	273.065	-1.29	0.048	3	1	64551037	64469594	F1N9K0
C6orf97	C6ORF97	chromosome 6 open reading frame 97	79.913	138.429	-1.732	2.459e-07	3	1	50850892	50810422	F1NN95
C7orf63	C7ORF63	chromosome 7 open reading frame 63	5.124	21.508	-4.198	0.025	2	1	21653640	21629915	F1NI26
C9orf100	C9ORF100	chromosome 9 open reading frame 100	48.615	135.934	-2.796	7.815e-06	Z	1	8637286	8625236	F1NHV7	PH domain; RhoGEF domain
KIAA1529	C9ORF174	chromosome 9 open reading frame 174	2.684	22.038	-8.21	0.045	17	-1	7517991	7502569	F1NUZ3
C9orf18	MORN5	chromosome 9 open reading frame 18	197.677	280.197	-1.417	0.011	17	1	9427733	9414260	E1BZ41	MORN repeat
TPRN	TPRN	chromosome 9 open reading frame 75	579.6	741.73	-1.28	0.045	17	1	2182707	2170342	F1NLR3	Phostensin PP1-binding and SH3-binding region
CXorf36	CXORF36	chromosome X open reading frame 36	970.605	1285.3	-1.324	0.0003387	1	1	114388492	114371799	F1NKD2
CGN	CGN	cingulin	17.212	60.992	-3.543	0.04	25	1	1985960
CGNL1	CGNL1	cingulin-like 1	807.911	1123.16	-1.39	0.03	10	-1	8354201	8313671	E1BYS5	Myosin tail
Q5ZMG2_CHICK	CLDN1	claudin 1	831.17	1132.67	-1.363	0.0003522	9	1	15042588	15032187	Q5ZMG2	PMP-22/EMP/MP20/Claudin family
CLDN18	CLDN18	claudin 18	15.077	87.799	-5.824	0.004292	9	-1	5159698	5153530	E1BUC3	PMP-22/EMP/MP20/Claudin family
CLDN2	CLDN2	claudin 2	92.95	250.117	-2.691	0.036	4	1	11034915	11034232	E1C8Q0	PMP-22/EMP/MP20/Claudin family
CLDN3	CLDN3	claudin 3	6.648	56.452	-8.491	0.032	Un_random	-1	7658352	7657806
F2R	F2R	coagulation factor II (thrombin) receptor	206.11	275.508	-1.337	0.017	Z	-1	22907827	22905514	F1NM53	7 transmembrane receptor
CCDC164	CCDC164	coiled-coil domain containing 164	6.02	26.394	-4.385	0.033	3	1	108134741	108122814	F1NGP0
C9orf93	CCDC171	coiled-coil domain containing 171	184.642	253.341	-1.372	0.041	Z	1	31889300	31720794	F1NKN7
CCDC48	CCDC48	coiled-coil domain containing 48	307.35	478.779	-1.558	4.396e-07	12	-1	5395637	5350485	E1C6I4
CCDC78	CCDC78	coiled-coil domain containing 78	11.599	36.241	-3.124	0.0002495	14	-1	13958523	13943222	F1NWK7
CCDC85C	CCDC85C	coiled-coil domain containing 85C	162.804	232.115	-1.426	0.011	5	-1	50606598	50506954	E1C6L0	Uncharacterized conserved proteins
CCBE1	CCBE1	collagen and calcium binding EGF domains 1	383.593	599.151	-1.562	1.09e-05	Z	-1	8665458	8644693	F1NH74	Collagen triple helix repeat; Calcium-binding EGF domain
CO3A1_CHICK	COL3A1	collagen, type III, alpha 1	753155	926213	-1.23	0.001558	7	-1	617038	566639	Q9PW09	Collagen triple helix repeat
Q9I9K3_CHICK	COL4A1	collagen, type IV, alpha 1	61327.2	77824.6	-1.269	4.85e-07	1	-1	143165120	143055696	F1NA18	Collagen triple helix repeat; C-terminal tandem repeated domain in type 4 procollagen
COL4A2	COL4A2	collagen, type IV, alpha 2	34123.9	43276.2	-1.268	5.702e-05	1	1	143306903	143257171	F1P2Q3	Collagen triple helix repeat; C-terminal tandem repeated domain in type 4 procollagen
COL5A2	COL5A2	collagen, type V, alpha 2	36346	43990.2	-1.21	0.0002103	7	1	558378	392481	F1P5A7	Collagen triple helix repeat; Fibrillar collagen C-terminal domain
CO6A3_CHICK	COL6A3	collagen, type VI, alpha 3	130113	159950	-1.229	0.0001583	7	1	4844395	4791165	P15989	Kunitz/Bovine pancreatic trypsin inhibitor domain; von Willebrand factor type A domain; Collagen triple helix repeat
ENSGALG00000011567	COL6A6	collagen, type VI, alpha 6	86.493	472.5	-5.463	0	2	1	41594264	41557865	F1NTX5	von Willebrand factor type A domain; Collagen triple helix repeat
Q78AW4_CHICK	COL14A1	collagen, type XIV, alpha 1	1953	2823.97	-1.446	5.366e-05	2	1	142507966	142375665	Q9YH89	Fibronectin type III domain
Q90ZA0_CHICK	COL20A1	collagen, type XX, alpha 1	4455.27	5720.45	-1.284	0.047	20	1	8856913	8813122	Q90ZA0	Fibronectin type III domain; von Willebrand factor type A domain; Collagen triple helix repeat
COL21A1	COL21A1	collagen, type XXI, alpha 1	94.466	192.759	-2.041	0.008404	3	1	90100617	90025661	E1BU12	von Willebrand factor type A domain; Collagen triple helix repeat
COL27A1	COL27A1	collagen, type XXVII, alpha 1	251.838	397.055	-1.577	2.853e-05	17	1	5424082	5299718	F1NHH4	Collagen triple helix repeat; Fibrillar collagen C-terminal domain; Laminin G domain
COL28A1	COL28A1	collagen, type XXVIII, alpha 1	9709.6	13082.1	-1.347	0.023	2	-1	24736516	24676186	E1C4H5	Kunitz/Bovine pancreatic trypsin inhibitor domain; von Willebrand factor type A domain; Collagen triple helix repeat
C5	C5	complement component 5	11.721	45.517	-3.883	0.009192	17	-1	9046575	9022902	E1BRS7	Alpha-2-macroglobulin family; UNC-6/NTR/C345C module; Anaphylotoxin-like domain; MG2 domain; A-macroglobulin receptor; A-macroglobulin complement component; Alpha-2-macroglobulin family N-terminal region
C7	C7	complement component 7	5346.28	14011.8	-2.621	0	Z	1	12370591	12350938	E1C6U2	Low-density lipoprotein receptor domain class A; Sushi domain; Thrombospondin type 1 domain; MAC/Perforin domain
Q4AEI5_CHICK	CREG	Complement regulatory GPI-anchor protein	4262.2	5116.7	-1.2	0.023	26	1	2475351	2469355	Q4AEI5	Sushi domain
Q90842_CHICK	CNTN4	contactin 4	302.155	545.748	-1.806	5.117e-06	12	1	18707446	18482179	Q90842	Immunoglobulin I-set domain
Q5ZJF9_CHICK	CPNE2	copine II	575.918	1000.33	-1.737	1.142e-06	11	1	696802	655781	E1BQ84	C2 domain; Copine
CORO2B	CORO2B	coronin, actin binding protein, 2B	304.466	421.493	-1.384	0.019	10	1	21406028	21379060	E1C2B6	WD domain, G-beta repeat; Domain of unknown function; Domain of unknown function
CRHBP	CRHBP	corticotropin releasing hormone binding protein	67.153	176.605	-2.63	0.034	Z	-1	22828707	22820458	E1C1R3	Corticotropin-releasing factor binding protein
Q5ZMD5_CHICK	CREBRF	CREB3 regulatory factor	457.956	610.317	-1.333	0.009588	13	1	9110483	9092778	Q5ZMD5
CRAMP1L	CRAMP1L	Crm, cramped-like (Drosophila)	759.045	934.209	-1.231	0.009557	14	-1	14480663	14443652	F1P2P0
CRB2	CRB2	crumbs homolog 2 (Drosophila)	104.299	175.325	-1.681	0.014	17	1	9727497	9702449	E1BYW1	EGF-like domain; Laminin G domain; Human growth factor-like EGF
Q9PSS4_CHICK	C-SKI	C-SKI protein	1565.04	2042.64	-1.305	5.289e-06	21	-1	1747412	1657220	F1P0J5
CTDP1	CTDP1	CTD (carboxy-terminal domain, RNA polymerase II, polypeptide A) phosphatase, subunit 1	760.766	927.882	-1.22	0.037	2	-1	57616071	57515963	F1NZN8	NLI interacting factor-like phosphatase; FCP1, C-terminal; twin BRCT domain
CDCP1	CDCP1	CUB domain containing protein 1	57.857	139.944	-2.419	1.301e-08	2	1	43097818	43086972	F1NGT5
CELF2_CHICK	CELF2	CUGBP, Elav-like family member 2	578.804	769.071	-1.329	1.834e-07	1	1	6074718	5841078	F1P017	RNA recognition motif.
CCNL1	CCNL1	cyclin L1	1143.06	1516.8	-1.327	6.683e-11	9	1	24348375	24336678	F1NYN3	Cyclin, N-terminal domain; Cyclin, C-terminal domain
CDKL5	CDKL5	cyclin-dependent kinase-like 5	47.663	106.647	-2.238	0.000141	1	-1	124045293	123970718	E1BTX0	Protein kinase domain
CYT_CHICK	CST3	cystatin C	14915.5	20685.3	-1.387	4.118e-05	3	1	16500488	16498156	P01038	Cystatin domain
CYYR1	CYYR1	cysteine/tyrosine-rich 1	79.047	129.949	-1.644	0.005427	1	-1	106394258	106341807	F1ND92	Protein of unknown function
CRLD1_CHICK	CRISPLD1	cysteine-rich secretory protein LCCL domain containing 1	700.064	866.36	-1.238	0.041	2	1	123312339	123275158	Q98ST5	Cysteine-rich secretory protein family; LCCL domain
A0M8U4_CHICK	CFTR	cystic fibrosis transmembrane conductance regulator (ATP-binding cassette sub-family C, member 7)	415.174	733.4	-1.766	5.399e-05	1	-1	26424128	26351840	A0M8U4	ABC transporter; ABC transporter transmembrane region; Cystic fibrosis TM conductance regulator
CYP1B1	CYP1B1	cytochrome P450, family 1, subfamily B, polypeptide 1	55.71	93.029	-1.67	0.004107	3	-1	33175678	33173944	F1NLE5	Cytochrome P450
CP2H1_CHICK	CYP2C8	cytochrome P450, family 2, subfamily C, polypeptide 8	2.357	30.602	-12.984	0.044	6	-1	18675791	18655325	P05180	Cytochrome P450
Q8QFT4_CHICK	CYP2C9	cytochrome P450, family 2, subfamily C, polypeptide 9	17.221	145.777	-8.465	0.003024	6	1	17660908	17658074	Q8QFT4	Cytochrome P450
ENSGALG00000005469	CYP2C9	cytochrome P450, family 2, subfamily C, polypeptide 9	16.632	330.88	-19.894	0.003478	6	1	17654392	17648435	E1C5Y4	Cytochrome P450
CYTL1	CYTL1	cytokine-like 1	7.696	43.937	-5.709	4.646e-06	4	-1	81850824	81848212	F1NSV3
DCHS1	DCHS1	dachsous 1 (Drosophila)	1492.3	2053.82	-1.376	0.007418	1	1	199254398	199211174	F1NB82	Cadherin domain
Q1G7H4_CHICK	DACT1	dapper, antagonist of beta-catenin, homolog 1 (Xenopus laevis)	803.211	1020.9	-1.271	0.006764	5	-1	57680212	57671526	Q1G7H4
C0L7M6_CHICK	DACT2	dapper, antagonist of beta-catenin, homolog 2 (Xenopus laevis)	2944.14	3583.1	-1.217	0.021	3	1	43732003	43718856	F1P119
Q5ZIT1_CHICK	DCAF7	DDB1 and CUL4 associated factor 7	927.952	1150.36	-1.24	0.004703	27	1	2629021	2612006	Q5ZIT1	WD domain, G-beta repeat
DCPS	DCPS	decapping enzyme, scavenger	426.525	596.291	-1.398	0.0006877	24	1	449779	431395	F1NVM3	Scavenger mRNA decapping enzyme; Scavenger mRNA decapping enzyme C-term binding
Q5F358_CHICK	DOCK10	dedicator of cytokinesis 10	1194.67	1551.52	-1.299	0.036	9	-1	9679092	9576428	Q5F358	PH domain; Domain of unknown function
DOCK3	DOCK3	dedicator of cytokinesis 3	5.543	23.145	-4.176	0.004191	12	1	2064532	1925419	F1P160	Dedicator of cytokinesis; C2 domain in Dock180 and Zizimin proteins
DNER	DNER	delta/notch-like EGF repeat containing	32.992	79.742	-2.417	0.001415	9	-1	11082496	11016335	F1N9F4	EGF-like domain; EGF-like domain
DENND4C	DENND4C	DENN/MADD domain containing 4C	842.95	1195.17	-1.418	0.0003575	Z	1	33511912	33468952	F1NQ24	DENN; dDENN domain; uDENN domain
DTL_CHICK	DTL	denticleless E3 ubiquitin protein ligase homolog (Drosophila)	131.254	213	-1.623	2.548e-05	3	-1	23195621	23173359	Q5ZJW8	WD domain, G-beta repeat
Q5ZMV6_CHICK	DTYMK	deoxythymidylate kinase (thymidylate kinase)	379.251	502.488	-1.325	0.0002918	9	1	5827120	5821691	Q5ZMV6	Thymidylate kinase
DEPDC2	PREX2	DEP domain containing 2	1434.98	1951.32	-1.36	0.0006486	2	1	120192264	120042050	E1C1K1	Domain found in Dishevelled, Egl-10, and Pleckstrin; RhoGEF domain
DSEL	DSEL	dermatan sulfate epimerase-like	642.074	860.367	-1.34	0.002605	2	1	97060538	97056882	F1NSV5	Sulfotransferase domain
DSC2	DSC2	desmocollin 2	6.57	45.342	-6.901	0.005008	2	-1	109128390	109109318	F1NJD7	Cadherin domain; Cadherin cytoplasmic region; Cadherin prodomain like
DSG2	DSG2	desmoglein 2	39.793	170.001	-4.272	0.002308	2	1	109277205	109262001	F1NJD5	Cadherin domain; Cadherin cytoplasmic region
DSP	DSP	desmoplakin	92.874	264.936	-2.853	0.004703	2	-1	65727761	65690983	E1BWI0	Plectin repeat
DGKH	DGKH	diacylglycerol kinase, eta	115.502	172.241	-1.491	0.015	1	1	170640955	170566069	F1NAS1	Phorbol esters/diacylglycerol binding domain; PH domain; Diacylglycerol kinase accessory domain; Diacylglycerol kinase catalytic domain
DAGLA	DAGLA	diacylglycerol lipase, alpha	558.518	696.427	-1.247	0.032	5	-1	295722	224951	F1NJG6	Lipase
Q9DEH3_CHICK	DIAPH1	diaphanous homolog 1 (Drosophila)	3840.24	5634.39	-1.467	0	4	-1	5989402	5830990	Q9DEH3	Formin Homology 2 Domain; DRF Autoregulatory Domain; Formin Homology Region 1; Diaphanous FH3 Domain; Diaphanous GTPase-binding Domain
DIAPH3	DIAPH3	diaphanous homolog 3 (Drosophila)	49.485	94.693	-1.914	0.042	1	1	166836889	166598852	F1NAJ9	Formin Homology 2 Domain; DRF Autoregulatory Domain; Diaphanous FH3 Domain; Diaphanous GTPase-binding Domain
DICER_CHICK	DICER1	dicer 1, ribonuclease type III	1137.27	1369.07	-1.204	0.048	5	-1	48342417	48298686	Q25BN1	DEAD/DEAH box helicase; Helicase conserved C-terminal domain; Ribonuclease III domain; PAZ domain; Double stranded RNA binding domain
DKK3_CHICK	DKK3	dickkopf 3 homolog (Xenopus laevis)	1046.44	1790.68	-1.711	6.713e-06	5	1	9108443	9085528	Q90839	Dickkopf N-terminal cysteine-rich region; Prokineticin
DGCR8	DGCR8	DiGeorge syndrome critical region gene 8	914.205	1118.6	-1.224	0.029	15	1	1307379	1296812	E1BR52	Double-stranded RNA binding motif
Q71SF8_CHICK	DPYSL3	dihydropyrimidinase-like 3	5095.47	6562.15	-1.288	3.937e-05	13	-1	18623898	18592762	Q71SF8	Amidohydrolase family
Q5ZI81_CHICK	DPP4	dipeptidyl-peptidase 4	530.322	879.399	-1.658	0.0003093	7	1	22756841	22713354	Q5ZI81	Prolyl oligopeptidase family; Dipeptidyl peptidase IV
DISP1	DISP1	dispatched homolog 1 (Drosophila)	1096.24	1491.37	-1.36	6.834e-05	3	-1	19037090	19005312	F1NY66	Patched family; MMPL family
DNAJC15	DNAJC15	DnaJ (Hsp40) homolog, subfamily C, member 15	121.899	261.324	-2.144	8.811e-06	1	1	171024889	171000589	E1BXD6	DnaJ domain
DNJC3_CHICK	DNAJC3	DnaJ (Hsp40) homolog, subfamily C, member 3	5412.21	7085.64	-1.309	1.056e-07	1	-1	150190313	150158278	Q5ZI13	DnaJ domain; Tetratricopeptide repeat; TPR repeat
DOK5	DOK5	docking protein 5	39.125	76.689	-1.96	0.00866	20	-1	12251813	12216599	E1C0X0	PH domain; PTB domain
C20orf12	DZANK1	double zinc ribbon and ankyrin repeat domains 1	42.613	80.976	-1.9	0.0003795	3	1	16329068	16308898	E1BW13	Double zinc ribbon; Ankyrin repeats; Chitobiase/beta-hexosaminidase C-terminal domain
Q98SS5_CHICK	DCX	doublecortin	574.345	880.81	-1.534	0.002297	4	1	13403236	13329698	F1NS17	Doublecortin
DYDC1	DYDC1	DPY30 domain containing 1	1.27	16.445	-12.945	0.014	6	1	5488580	5484912	E1C7P1	Dpy-30 motif
DUSP16	DUSP16	dual specificity phosphatase 16	475.636	615.424	-1.294	0.004971	1	-1	74234064	74192412	E1C2U9	Rhodanese-like domain; Dual specificity phosphatase, catalytic domain
Q8JG32_CHICK	DYRK1A	dual-specificity tyrosine-(Y)-phosphorylation regulated kinase 1A	1108.94	1345.07	-1.213	0.0003208	1	1	110636267	110615528	F1P0S9	Protein kinase domain
DNAH7	DNAH7	dynein, axonemal, heavy chain 7	23.481	66.085	-2.814	0.0004516	7	-1	10745989	10660976	F1NLA9	Dynein heavy chain and region D6 of dynein motor; Dynein heavy chain, N-terminal region 2; Hydrolytic ATP binding site of dynein motor region D1; P-loop containing dynein motor region D3; Microtubule-binding stalk of dynein motor; P-loop containing dynein motor region D4; ATP-binding dynein motor region D5
DNAH9	DNAH9	dynein, axonemal, heavy chain 9	42.015	183.03	-4.356	7.235e-05	18	1	1193371	1009885	F1NI32	Dynein heavy chain and region D6 of dynein motor; AAA domain; Dynein heavy chain, N-terminal region 1; Dynein heavy chain, N-terminal region 2; Hydrolytic ATP binding site of dynein motor region D1; P-loop containing dynein motor region D3; Microtubule-binding stalk of dynein motor; P-loop containing dynein motor region D4; ATP-binding dynein motor region D5
DNAI1	DNAI1	dynein, axonemal, intermediate chain 1	8.231	29.463	-3.58	0.038	Z	1	7390055	7262400	F1NB77	WD domain, G-beta repeat
DNAI2	DNAI2	dynein, axonemal, intermediate chain 2	4.343	22.849	-5.261	0.038	18	1	9144393	9139020	F1NQ70	WD domain, G-beta repeat
DST	DST	dystonin	8673.45	11219	-1.293	2.963e-05	3	1	89937036	89753995	F1NRP8	Calponin homology; Spectrin repeat; Plectin repeat; Growth-Arrest-Specific Protein 2 Domain; EF-hand domain pair
DMD_CHICK	DMD	dystrophin	1536.82	2063.92	-1.343	0.016	1	1	119072613	118069256	P11533	Calponin homology; WW domain; Spectrin repeat; Zinc finger, ZZ type; EF hand; EF-hand
DRP2	DRP2	dystrophin related protein 2	9.24	32.738	-3.543	0.039	4	-1	2055426	2037248	E1BSA0	Spectrin repeat; Zinc finger, ZZ type; EF hand; EF-hand
EP300	EP300	E1A binding protein p300	4113.19	5171.67	-1.257	6.138e-06	1	-1	51723184	51666571	E1BSS0	Bromodomain; Zinc finger, ZZ type; TAZ zinc finger; KIX domain; Domain of Unknown Function; Histone acetylation protein; Creb binding
EP400	EP400	E1A binding protein p400	2559.26	3099.63	-1.211	4.677e-05	15	-1	2639901	2595843	E1C186	SNF2 family N-terminal domain; HSA
Q6WSR7_CHICK	EBF1	early B-cell factor 1	1655.19	1993.15	-1.204	0.012	13	1	11007624	10746339	Q6WSR7
Q6RUW0_CHICK	EBF2	early B-cell factor 2	651.932	1050.51	-1.611	0	22	1	736508	612408	Q6RUW0
EBF3	EBF3	early B-cell factor 3	823.744	1026.26	-1.246	0.001136	6	-1	36201015	36166779	F1NNP7	IPT/TIG domain
Q5ZJR5_CHICK	ENTPD1	ectonucleoside triphosphate diphosphohydrolase 1	5013.82	6494.02	-1.295	3.837e-08	6	1	23445435	23437687	Q5ZJR5	GDA1/CD39
ENTPD1	ENTPD1	ectonucleoside triphosphate diphosphohydrolase 1	0.3	19.558	-65.27	0.007103	17	-1	1331973	1325560	F1NJE7	GDA1/CD39
ENPP6	ENPP6	ectonucleotide pyrophosphatase/phosphodiesterase 6	244.199	424.41	-1.738	2.561e-06	4	1	41006460	40983291	F1NUU6	Type I phosphodiesterase / nucleotide pyrophosphatase
EFCAB7	EFCAB7	EF-hand calcium binding domain 7	98.011	150.641	-1.537	0.017	8	1	28643043	28610036	E1BS20	EF-hand domain pair
EFEMP1	EFEMP1	EGF-containing fibulin-like extracellular matrix protein 1	8902.61	12085.9	-1.358	0.0001924	3	-1	258287	206502	E1C6M8	Calcium-binding EGF domain; Complement Clr-like EGF-like
ELN_CHICK	ELN	elastin	6035.44	9666.09	-1.602	0.016	19	1	748054	728580	P07916
EMILIN2	EMILIN2	elastin microfibril interfacer 2	9077.34	12391.7	-1.365	3.523e-07	2	-1	104200350	104164485	F1NBG2	C1q domain; EMI domain
LOC425441	LOC425441	electroneutral sodium bicarbonate exchanger 1-like	143.928	204.01	-1.417	0.00475	E22C19W28_E50C23	-1	852401	840096
Q5ZMM7_CHICK	ELK3	ELK3, ETS-domain protein (SRF accessory protein 2)	2760.11	3460.09	-1.254	3.302e-05	1	1	47695088	47660632	Q5ZMM7	Ets-domain
ELK4	ELK4	ELK4, ETS-domain protein (SRF accessory protein 1)	762.974	1017.88	-1.334	1.011e-05	26	-1	2017600	2006040	F1NRR0	Ets-domain
Q5QGM3_CHICK	EVC2	Ellis van Creveld syndrome 2	294.816	452.323	-1.534	0.0003858	4	-1	82118333	82054940	Q5QGM3	Ellis van Creveld protein 2 like protein
ELMOD1	ELMOD1	ELMO/CED-12 domain containing 1	57.531	168.732	-2.933	0.00081	1	-1	184868493	184826321	E1C0P7	ELMO/CED-12 family
Q8QGS0_CHICK	EMB	embigin	327.481	471.314	-1.439	0.0009367	Z	-1	14166737	14147214	Q8QGS0
ENG	ENG	endoglin	4984.66	6915.94	-1.387	0.023	17	1	5517845	5509400	E1BRP7
ENDOGL1	EXOG	endonuclease G-like 1	272.75	402.392	-1.475	0.0002826	2	-1	5652033	5632678	F1NCN1	DNA/RNA non-specific endonuclease
EDN1	EDN1	endothelin 1	138.617	208.573	-1.505	0.00141	2	-1	63819872	63816357	F1NWA9	Endothelin family
EDN2	EDN2	endothelin 2	61.743	110.539	-1.79	0.005497	23	1	936260	932617	E1C482	Endothelin family
EPC2	EPC2	enhancer of polycomb homolog 2 (Drosophila)	853.172	1037.01	-1.215	0.007078	7	1	36392557	36352314	E1C8I3	Enhancer of Polycomb C-terminus; Enhancer of polycomb-like
EVPL	EVPL	envoplakin	6.034	115.234	-19.097	0.009348	18	1	4560335	4549274	F1P070	Spectrin repeat
EPHA3_CHICK	EPHA3	EPH receptor A3	985.614	1321.53	-1.341	8.7e-07	1	1	92669952	92450603	P29318	Fibronectin type III domain; SAM domain; Ephrin receptor ligand binding domain; GCC2 and GCC3; Protein tyrosine kinase
EPHB1	EPHB1	EPH receptor B1	2458.35	3031.37	-1.233	0.028	9	1	4782715	4756042	F1P4I4	Fibronectin type III domain; SAM domain; Ephrin receptor ligand binding domain; GCC2 and GCC3; Protein tyrosine kinase
EPHB2_CHICK	EPHB2	EPH receptor B2	830.129	1060.25	-1.277	0.00746	21	-1	6250766	6152871	P28693	Fibronectin type III domain; SAM domain; Ephrin receptor ligand binding domain; GCC2 and GCC3; Protein tyrosine kinase
EPHB3_CHICK	EPHB3	EPH receptor B3	1698.51	2156.96	-1.27	0.047	9	-1	17066207	17053810	Q07498	Fibronectin type III domain; SAM domain; Ephrin receptor ligand binding domain; GCC2 and GCC3; Protein tyrosine kinase
EPS8	EPS8	epidermal growth factor receptor pathway substrate 8	1482.41	2234.2	-1.507	5.088e-12	1	-1	65214062	65082096	E1BVA1	SH3 domain; Phosphotyrosine-binding domain
EPCAM_CHICK	EPCAM	epithelial cell adhesion molecule	21.22	236.06	-11.124	0.0004981	3	1	8569412	8563774	Q5F381	Thyroglobulin type-1 repeat
ESRP2_CHICK	ESRP2	epithelial splicing regulatory protein 2	13.582	82.004	-6.038	0.0009613	11	1	3267556	3224004	Q5ZLR4	RNA recognition motif
EPB41L5	EPB41L5	erythrocyte membrane protein band 4.1 like 5	40.978	107.728	-2.629	1.201e-06	7	1	27013421	26982373	E1C767	FERM central domain; FERM adjacent; FERM N-terminal domain ; FERM C-terminal PH-like domain
EPB41L2	EPB41L2	erythrocyte membrane protein band 4.1-like 2	2613.86	3316.63	-1.269	0.003357	3	1	59684364	59614866	E1BUA1	FERM central domain; SAB domain; 4.1 protein C-terminal domain; FERM adjacent; FERM N-terminal domain ; FERM C-terminal PH-like domain
EEF2K	EEF2K	eukaryotic elongation factor-2 kinase	594.414	778.357	-1.309	4.873e-05	14	1	8883428	8859413	E1C172	Alpha-kinase family; Sel1 repeat
EIF2C2	EIF2C2	eukaryotic translation initiation factor 2C, 2	273.767	374.266	-1.367	0.027	2	-1	151316756	151289456	F1NL39	PAZ domain; Piwi domain; Domain of unknown function
Q5F3V7_CHICK	EIF4E3	eukaryotic translation initiation factor 4E family member 3	449.812	579.133	-1.288	0.017	12	-1	16883585	16868115	Q5F3V7	Eukaryotic initiation factor 4E
EXDL2	EXD2	exonuclease 3'-5' domain-like 2	693.38	849.972	-1.226	0.031	5	-1	30411423	30403173	E1BXG2	3'-5' exonuclease
Q9YGW6_CHICK	EZR	ezrin	610.465	895.343	-1.467	4.106e-05	3	-1	54064610	54025356	Q9YGW6	FERM central domain; Ezrin/radixin/moesin family; FERM N-terminal domain ; FERM C-terminal PH-like domain
FAM102A	FAM102A	family with sequence similarity 102, member A	629.614	837.663	-1.33	2.685e-05	17	1	5496179	5465895	E1BZB0	N-terminal C2 in EEIG1 and EHBP1 proteins
FAM124B	FAM124B	family with sequence similarity 124B	25.157	53.467	-2.125	0.042	9	-1	9465757	9464770	E1BXB4
Q5F374_CHICK	FAM129A	family with sequence similarity 129, member A	2876.88	3480.46	-1.21	0.0006954	8	-1	8336723	8277782	Q5F374
FAM13A1	FAM13A	family with sequence similarity 13, member A1	739.184	931.289	-1.26	0.001335	4	-1	36362764	36247020	E1C501	RhoGAP domain
FAM131B	FAM131B	family with sequence similarity 131, member B	81.33	139.055	-1.71	0.004627	1	1	80730386	80723925	E1C3A5
FAM132A	FAM132A	family with sequence similarity 132, member A	21.772	83.883	-3.853	0.001306	21	1	2477196	2463053	F1NFM9	C1q domain
FAM161B	FAM161B	family with sequence similarity 161, member B	68.6	102.248	-1.491	0.034	5	-1	40095302	40089381	F1NBR8	Uncharacterised protein family UPF0564
FAM20A	FAM20A	family with sequence similarity 20, member A	877.284	1355.63	-1.545	5.154e-08	18	-1	7897172	7887800	E1BU21	Protein of unknown function
K1370_CHICK	FAM214A	family with sequence similarity 214, member A	873.56	1053.89	-1.206	0.041	10	1	9967932	9919468	Q5ZI58	Chromosome segregation during meiosis; Domain of unknown function
FAM59A	FAM59A	family with sequence similarity 59, member A	246.806	310.165	-1.257	0.002231	2	-1	109603675	109583309	F1NTK0	Cell-cycle sustaining, positive selection,
FAM64A	FAM64A	family with sequence similarity 64, member A	23.322	41.097	-1.762	0.032	19	-1	9870818	9865129	F1NB15	Protein of unknown function
FAM73B	FAM73B	family with sequence similarity 73, member B	767.832	1168.06	-1.521	6.019e-07	17	1	6027612	6013697	E1BSV3	Uncharacterized conserved protein
B3Y9I3_CHICK	FANCA	Fanconi anemia, complementation group A	34.841	71.267	-2.046	0.022	11	-1	20771161	20737887	B3Y9I3	Fanconi anaemia group A protein
Q6V0P3_CHICK	FAT4	FAT tumor suppressor homolog 4 (Drosophila)	2020.34	3305.75	-1.636	0	4	-1	54176842	54038632	Q6V0P3	Cadherin domain
Q90WA9_CHICK	FABP1	fatty acid binding protein 1, liver	1.87	9.624	-5.147	0.041	4	-1	89159673	89155943	Q90WA9	Lipocalin / cytosolic fatty-acid binding protein family
FBXL3	FBXL3	F-box and leucine-rich repeat protein 3	793.197	972.211	-1.226	0.018	1	1	158540726	158527887	E1BQD3	F-box-like
FBXO2	FBXO2	F-box protein 2	57.529	94.156	-1.637	0.031	21	1	5859926	5856778	F1NFN3	F-box domain; F-box associated region
FBXO39	FBXO39	F-box protein 39	67.444	110.318	-1.636	0.018	19	1	9879275	9876390	E1BYB8	F-box-like
FCRLB	FCRLB	Fc receptor-like B	143.657	220.982	-1.538	0.041	25	-1	1709870
FCHSD2	FCHSD2	FCH and double SH3 domains 2	764.642	936.233	-1.224	0.003992	1	-1	200129905	200072356	F1NPB0	SH3 domain; Fes/CIP4, and EFC/F-BAR homology domain
FRMD4B	FRMD4B	FERM domain containing 4B	833.362	1030	-1.236	0.047	12	-1	15855658	15786727	F1N8M7	FERM central domain; FERM N-terminal domain ; FERM C-terminal PH-like domain; Domain of unknown function
P87363_CHICK	FBN1	fibrillin 1	84947	118132	-1.391	5.851e-11	10	-1	11824138	11673560	F1NII7	TB domain; Calcium-binding EGF domain; Complement Clr-like EGF-like; EGF domain
FIBB_CHICK	FGB	fibrinogen beta chain	4.136	96.736	-23.39	0.033	4	1	21398059	21391940	Q02020	Fibrinogen beta and gamma chains, C-terminal globular domain; Fibrinogen alpha/beta chain family
O93568_CHICK	FGG	fibrinogen gamma chain	8.43	87.715	-10.405	0.023	4	-1	21421384	21416208	O93568	Fibrinogen beta and gamma chains, C-terminal globular domain; Fibrinogen alpha/beta chain family
FAP	FAP	fibroblast activation protein, alpha	2468.26	3613.53	-1.464	0.002852	7	1	22678793	22639274	F1NDP3	Prolyl oligopeptidase family; Dipeptidyl peptidase IV
Q197G3_CHICK	FGF16	fibroblast growth factor 16	47.071	90.855	-1.93	0.012	4	1	12897819	12887028	Q197G3	Fibroblast growth factor
FGFR2_CHICK	FGFR2	fibroblast growth factor receptor 2	111.249	267.143	-2.401	0.004214	6	-1	32444735	32368713	P18461	Immunoglobulin I-set domain; Protein tyrosine kinase; Immunoglobulin domain
FINC_CHICK	FN1	fibronectin 1	94834	164160	-1.731	0	7	-1	4410959	4362118	O57403	Fibronectin type III domain
FLRT2	FLRT2	fibronectin leucine rich transmembrane protein 2	714.458	1086.01	-1.52	2.366e-12	5	1	44632844	44630859	E1C6W5	Leucine rich repeat N-terminal domain; Leucine rich repeat
FNDC1	FNDC1	fibronectin type III domain containing 1	17870.8	29830.2	-1.669	0.0002211	3	-1	47702596	47664073	F1NSG1	Fibronectin type III domain
FND3A_CHICK	FNDC3A	fibronectin type III domain containing 3A	3063.83	3687.98	-1.204	0.005333	1	1	173407440	173294978	Q5ZJP5	Fibronectin type III domain
FBLN1_CHICK	FBLN1	fibulin 1	3115.8	3989.58	-1.28	0.006294	1	1	72721710	72638880	F1NX60	Anaphylotoxin-like domain; Calcium-binding EGF domain; Complement Clr-like EGF-like
FBLN2	FBLN2	fibulin 2	25238.7	31367.5	-1.243	0.0008317	12	1	6088331	6019276	F1NWN4	Anaphylotoxin-like domain; Calcium-binding EGF domain; Complement Clr-like EGF-like
FBLN5	FBLN5	fibulin 5	1018.12	1352.27	-1.328	0.0013	5	-1	46974030	46933071	E1C1G8	Calcium-binding EGF domain; Complement Clr-like EGF-like
FKBP10	FKBP10	FK506 binding protein 10, 65 kDa	1141.44	1477.58	-1.294	0.024	27	1	4326783	4325005	F1P056	FKBP-type peptidyl-prolyl cis-trans isomerase; EF hand
FKBP14	FKBP14	FK506 binding protein 14, 22 kDa	587.786	875.553	-1.49	4.986e-05	2	-1	33872140	33866154	E1C487	FKBP-type peptidyl-prolyl cis-trans isomerase; EF-hand domain pair
Q8QGU2_CHICK	FKBP1B	FK506 binding protein 1B, 12.6 kDa	56.898	111.917	-1.967	0.001688	3	1	107126235	107079620	Q8QGU2	FKBP-type peptidyl-prolyl cis-trans isomerase
Q9PW81_CHICK	FOLR1	folate receptor 1 (adult)	3.186	31.614	-9.922	0.008349	1	-1	199405905	199402554	F1N9X0	Folate receptor family
Q9W600_CHICK	FSTL1	follistatin-like 1	22649.4	31296.5	-1.382	3.203e-08	1	1	83229807	83186277	Q9W600	Kazal-type serine protease inhibitor domain; Follistatin/Osteonectin-like EGF domain
Q90868_CHICK	FOXA2	forkhead box A2	0.971	10.389	-10.702	0.034	Un_random	-1	51624230	51623439	Q90868	Fork head domain; Forkhead N-terminal region; HNF3 C-terminal domain
FOXJ1	FOXJ1	forkhead box J1	1.57	31.723	-20.205	0.009792	18	1	4489669	4484731	E1BVS9	Fork head domain
Q5ZHS5_CHICK	FOXN2	forkhead box N2	483.594	592.102	-1.224	0.035	3	1	8860021	8844465	Q5ZHS5	Fork head domain
FOXP1_CHICK	FOXP1	forkhead box P1	1552.15	1925.75	-1.241	5.035e-06	12	-1	16708867	16477977	Q58NQ4	Fork head domain
FMNL2	FMNL2	formin-like 2	1026.26	1368.2	-1.333	3.847e-06	7	1	37174971	37058271	F1NCE4	Formin Homology 2 Domain; Diaphanous FH3 Domain; Diaphanous GTPase-binding Domain
FHL5	FHL5	four and a half LIM domains 5	359.781	483.461	-1.344	0.003771	3	-1	75489392	75463157	E1C1I0	LIM domain
FREM1	FREM1	FRAS1 related extracellular matrix 1	41.753	111.865	-2.679	7.426e-07	Z	-1	31473831	31415596	F1P5W0	Lectin C-type domain; Calx-beta domain
FZD3_CHICK	FZD3	frizzled family receptor 3	22.205	51.358	-2.313	0.021	3	1	108664669	108613247	Q9PTW3	Frizzled/Smoothened family membrane region
SFRP3_CHICK	FRZB	frizzled-related protein	539.697	705.995	-1.308	0.024	7	1	2311753	2296116	F1NFU0	Fz domain; UNC-6/NTR/C345C module
FUT11_CHICK	FUT11	fucosyltransferase 11 (alpha (1,3) fucosyltransferase)	707.986	850.088	-1.201	0.048	6	-1	17026839	17020370	Q8AWC7	Glycosyltransferase family 10
FKTN	FKTN	fukutin	396.111	533.66	-1.347	0.002759	Z	1	53946775	53929336	E1C5Z0	LicD family
FGD6	FGD6	FYVE, RhoGEF and PH domain containing 6	492.424	724.138	-1.471	3.37e-05	1	-1	47328339	47272379	F1NVP2	PH domain; RhoGEF domain; FYVE zinc finger
Q5F3Y2_CHICK	GPATCH2	G patch domain containing 2	672.396	865.164	-1.287	9.815e-05	3	1	20973824	20869306	Q5F3Y2	G-patch domain
GPR123	GPR123	G protein-coupled receptor 123	3072.51	3896.53	-1.268	0.041	6	-1	23152655	22964871	F1NG90	7 transmembrane receptor; Latrophilin/CL-1-like GPS domain; Hormone receptor domain; Immunoglobulin I-set domain; Leucine rich repeat
Q5F396_CHICK	GPR126	G protein-coupled receptor 126	710.112	1059.62	-1.492	0.0005864	3	-1	54892785	54785236	Q5F396	7 transmembrane receptor; Pentaxin family; CUB domain; Latrophilin/CL-1-like GPS domain
GPR133	GPR133	G protein-coupled receptor 133	903.291	1311.94	-1.452	2.872e-06	15	-1	3202874	3083565	E1C2Q6	7 transmembrane receptor; Latrophilin/CL-1-like GPS domain; Concanavalin A-like lectin/glucanases superfamily
GPR146	GPR146	G protein-coupled receptor 146	89.936	158.969	-1.768	1.654e-05	14	1	2338594	2337593	E1BZ21	7 transmembrane receptor
GPR50	GPR50	G protein-coupled receptor 50	74.891	128.253	-1.713	0.003956	4	-1	17776294	17749900	F1NEF4	7 transmembrane receptor
GPR64	GPR64	G protein-coupled receptor 64	490.794	667.89	-1.361	0.007591	1	1	123863414	123842168	F1NUC4	7 transmembrane receptor; Latrophilin/CL-1-like GPS domain
GPRC5A	GPRC5A	G protein-coupled receptor, family C, group 5, member A	77.655	385.228	-4.961	0.001243	1	1	50103948	50100860	E1BQL3	7 transmembrane sweet-taste receptor of 3 GCPR
GPRC5B	GPRC5B	G protein-coupled receptor, family C, group 5, member B	401.921	549.096	-1.366	0.014	14	1	15452775	15445797	E1BT99	7 transmembrane sweet-taste receptor of 3 GCPR
Q5ZMN7_CHICK	GALK2	galactokinase 2	1895.18	2618.67	-1.382	1.802e-05	10	1	12105697	12024040	Q5ZMN7	GHMP kinases N terminal domain; GHMP kinases C terminal ; Galactokinase galactose-binding signature
GALNS	GALNS	galactosamine (N-acetyl)-6-sulfate sulfatase (Morquio syndrome, mucopolysaccharidosis type IVA)	878.057	1073.85	-1.223	0.016	11	-1	20485314	20442781	F1NW57	Sulfatase
GABRD	GABRD	gamma-aminobutyric acid (GABA) A receptor, delta	7.551	21.813	-2.889	0.05	21	-1	1835076	1827213	E1BQL4	Neurotransmitter-gated ion-channel ligand binding domain; Neurotransmitter-gated ion-channel transmembrane region
Q4GWZ4_CHICK	GGT1	gamma-glutamyltransferase 1	202.419	346.628	-1.712	0.012	15	-1	8637526	8628531	F1NVY4	Gamma-glutamyltranspeptidase
GGTL3	GGT7	gamma-glutamyltransferase-like 3	192.426	259.76	-1.35	0.048	20	1	473786	459579	F1NXU0	Gamma-glutamyltranspeptidase
GGTLA1	GGT5	gamma-glutamyltransferase-like activity 1	2372.01	3140.96	-1.324	0.001622	15	1	8624746	8608402	E1BX49	Gamma-glutamyltranspeptidase
CXA5_CHICK	GJA5	gap junction protein, alpha 5, 40kDa	1141.43	1477.48	-1.294	0.009484	1	-1	95798673	95779772	P18860	Connexin; Gap junction channel protein cysteine-rich domain
GJC2	GJC2	gap junction protein, gamma 12, 47kDa	1212.18	1495.55	-1.234	0.006702	2	-1	2207467	2206229	E1BQP7	Connexin; Gap junction channel protein cysteine-rich domain
GIF	GIF	gastric intrinsic factor (vitamin B synthesis)	158.718	461.631	-2.908	0.001061	Un_random	1	19960462	19956976
GATA5_CHICK	GATA5	GATA binding protein 5	133.071	239.448	-1.799	0.0007619	20	-1	8012087	8001747	P43692	GATA zinc finger; GATA-type transcription activator, N-terminal
GFRA2_CHICK	GFRA2	GDNF family receptor alpha 2	1435.19	2569.11	-1.79	9.421e-11	22	1	1412124	1392372	O13157	GDNF/GAS1 domain
GFRA4_CHICK	GFRA4	GDNF family receptor alpha-4	49.532	206.79	-4.175	0.013	4	-1	92940953	92869509	O93512	GDNF/GAS1 domain
Q5F3X2_CHICK	GTF2H4	general transcription factor IIH, polypeptide 4, 52kDa	3133.33	4091.11	-1.306	0.000605	17	1	2269368	2231043	Q5F3X2	F5/8 type C domain; Protein tyrosine kinase
Q9DF31_CHICK	GLI3	GLI family zinc finger 3	640.201	826.673	-1.291	0.008614	2	-1	51026884	50832042	F1NAN5	Zinc finger, C2H2 type; Zinc-finger double domain
GLUC_CHICK	GCG	glucagon	63.181	113.78	-1.801	0.032	7	1	22707259	22692165	P68259	Peptide hormone
B4ZY91_CHICK	GLP1R	glucagon-like peptide 1 receptor	21.198	79.514	-3.751	3.107e-05	3	-1	30569571	30518694	B4ZY91	7 transmembrane receptor; Hormone receptor domain
Q5F3U7_CHICK	GNE	glucosamine (UDP-N-acetyl)-2-epimerase/N-acetylmannosamine kinase	924.256	1342.24	-1.452	6.402e-06	Z	-1	51009155	50968854	Q5F3U7	ROK family; UDP-N-acetylglucosamine 2-epimerase
P79776_CHICK	GRIA3	glutamate receptor, ionotropic, AMPA 3	75.12	245.878	-3.273	5.297e-07	4	-1	16010593	15868385	P79776	Ligand-gated ion channel; Bacterial extracellular solute-binding proteins, family 3
GRIK4	GRIK4	glutamate receptor, ionotropic, kainate 4	54.767	167.969	-3.067	1.829e-08	24	-1	3706404	3618555	E1C2Q1	Ligand-gated ion channel; Receptor family ligand binding region; Ligated ion channel L-glutamate- and glycine-binding site
GRIN3A	GRIN3A	glutamate receptor, ionotropic, N-methyl-D-aspartate 3A	25.332	57.424	-2.267	0.036	Z	1	63658555	63576197	F1N947	Ligand-gated ion channel; Bacterial extracellular solute-binding proteins, family 3
GRM8	GRM8	glutamate receptor, metabotropic 8	0.814	11.587	-14.226	0.008687	1	1	22837669	22459681	E1BWK1	7 transmembrane sweet-taste receptor of 3 GCPR; Receptor family ligand binding region; Nine Cysteines Domain of family 3 GPCR
GPX3	GPX3	glutathione peroxidase 3	17177	25403	-1.479	0.002215	13	-1	13135715	13133782	F1NXZ1	Glutathione peroxidase
GSTCD	GSTCD	glutathione S-transferase, C-terminal domain containing	108.574	173.658	-1.599	0.035	4	-1	40060375	39999625	F1NXU4	Methyltransferase domain
Q6XFR4_CHICK	GYPC	Glycophorin C	583.811	827.517	-1.417	2.401e-05	7	-1	25601888	25575030	F1NCK8
GLT25D2	GLT25D2	glycosyltransferase 25 domain containing 2	1032.56	1267.23	-1.227	1.006e-05	8	-1	8082841	8049435	F1NUC2	Glycosyltransferase family 25; Glycosyl transferase family 2
GLT8D4	GXYLT2	glycosyltransferase 8 domain containing 4	2846.93	3800.69	-1.335	0.001605	12	1	17124453	17104855	F1NNI4	Glycosyl transferase family 8
GPC1_CHICK	GPC1	glypican 1	12690.5	17510.3	-1.38	1.821e-11	9	-1	3778990	3676372	P50593	Glypican
GSLG1_CHICK	GLG1	golgi glycoprotein 1	7063.58	8535.35	-1.208	1.545e-05	11	-1	1835889	1779838	F1N8B2	Cysteine rich repeat
GPSM1	GPSM1	G-protein signaling modulator 1 (AGS3-like, C. elegans)	504.994	643.417	-1.274	0.014	17	-1	8662145	8610999	E1BS79	GoLoco motif; Tetratricopeptide repeat
GRAMD1C	GRAMD1C	GRAM domain containing 1C	340.839	463.271	-1.359	0.008895	1	-1	86416249	86366367	E1C7E5
GAB3	GAB3	GRB2-associated binding protein 3	262.323	409.214	-1.56	4.399e-05	4	-1	14384337	14367598	F1P5N5	PH domain
Q765Y8_CHICK	GEM	GTP binding protein overexpressed in skeletal muscle	2325.22	2983.3	-1.283	0.000244	2	-1	130793743	130786045	Q765Y8
GDA	GDA	guanine deaminase	236.664	394.144	-1.665	0.000121	Z	1	35399221	35378491	F1NJD6	Amidohydrolase family
GNB5	GNB5	guanine nucleotide binding protein (G protein), beta 5	148.118	200.57	-1.354	0.039	10	1	10149050	10122980	E1BVN4	WD domain, G-beta repeat
Q5ZJ03_CHICK	GNG2	guanine nucleotide binding protein (G protein), gamma 2	793.716	1026.71	-1.294	0.02	5	1	60667673	60664179	Q5ZJ03	GGL domain
GUCY1B2	GUCY1B2	guanylate cyclase 1, soluble, beta 2	135.163	320.566	-2.372	1.446e-06	9	1	9559898	9547003	F1NZB6	Adenylate and Guanylate cyclase catalytic domain; Heme NO binding; Heme NO binding associated
HEATR5B	HEATR5B	HEAT repeat containing 5B	1639.28	2157.47	-1.316	1e-05	3	1	33321595	33270950	E1C8J1
HSF3_CHICK	HSF3	Heat shock factor protein 3	1500.22	1850.47	-1.233	0.011	4	-1	265294	251929	P38531	HSF-type DNA-binding; Vertebrate heat shock transcription factor
HECW1	HECW1	HECT, C2 and WW domain containing E3 ubiquitin protein ligase 1	485.824	711.785	-1.465	4.861e-05	2	1	51626831	51468729	F1NAG2	C2 domain; WW domain; HECT-domain
HHIP	HHIP	hedgehog interacting protein	76.352	127.808	-1.674	0.015	4	1	32039385	31966847	F1NGW6	Glucose / Sorbosone dehydrogenase
HPGDS_CHICK	HPGDS	hematopoietic prostaglandin D synthase	115.684	188.801	-1.632	0.003429	4	-1	38391036	38364193	O73888	Glutathione S-transferase, C-terminal domain; Glutathione S-transferase, N-terminal domain
HMCN1	HMCN1	hemicentin 1	617.797	905.576	-1.466	0.001323	8_random	1	383455	220237
HS3ST1	HS3ST1	heparan sulfate (glucosamine) 3-O-sulfotransferase 1	378.186	555.972	-1.47	0.0003522	4	1	80998237	80997293	E1C4I5	Sulfotransferase domain
HEPH	HEPH	hephaestin	495.439	723.973	-1.461	0.003931	4	1	286582	269455	F1NJJ1	Multicopper oxidase; Multicopper oxidase
HMGN3_CHICK	HMGN3	high mobility group nucleosomal binding domain 3	852.415	1109.81	-1.302	0.001525	3	1	82223271	82198928	Q5ZIR5	HMG14 and HMG17
HDAC4_CHICK	HDAC4	histone deacetylase 4	1026.53	1375.69	-1.34	1.283e-05	7	-1	6318372	6177677	P83038	Histone deacetylase domain; Glutamine rich N terminal domain of histone deacetylase 4
HXA3_CHICK	HOXA3	Homeobox protein Hox-A3	458.974	603.843	-1.316	0.03	2	-1	32527430	32524754	O93353	Homeobox domain; Domain of unknown function
HUNK	HUNK	hormonally up-regulated Neu-associated kinase	574.465	779.98	-1.358	0.001445	1	1	108246693	108192011	E1BQB2	Protein kinase domain
HCFC2	HCFC2	host cell factor C2	575.126	695.748	-1.21	0.037	1	-1	56722495	56705586	E1BZ01	Galactose oxidase, central domain; Kelch motif
HTRA3	HTRA3	HtrA serine peptidase 3	3601.36	4839.1	-1.344	0.006921	4	1	83866216	83843712	F1ND77	Kazal-type serine protease inhibitor domain; PDZ domain; Trypsin-like peptidase domain
Q03171_CHICK	HIVEP1	human immunodeficiency virus type I enhancer binding protein 1	3096.91	4332.85	-1.399	0	2	-1	63882243	63852497	Q03171
HIVEP2	HIVEP2	human immunodeficiency virus type I enhancer binding protein 2	2973.52	3878.59	-1.304	1.9e-07	3	1	54691901	54668767	F1NKL3	Zinc-finger double domain
HAS2_CHICK	HAS2	hyaluronan synthase 2	429.073	590.675	-1.377	0.014	2	-1	142996607	142978001	O57424	Glycosyltransferase like family 2
LOC416190	LOC416190	hypothetical gene supported by CR353602; CR391046	473.84	611.891	-1.291	0.023	13	1	2166457	2151076	F1NUH5
LOC417937	LOC417937	hypothetical LOC417937	28.691	72.766	-2.536	0.017	1	1	49758483	49738034	E1BSS9	Permease family
LOC417973	LOC417973	hypothetical LOC417973	12.982	98.579	-7.594	0.024	1	1	51062216	51054122	E1BZ47
LOC421229	FBLN7	hypothetical LOC421229	282.678	624.341	-2.209	4.399e-05	3	1	3155309	3147715	F1P3U8	EGF-like domain; Sushi domain; Complement Clr-like EGF-like
LOC422270	LOC422270	hypothetical LOC422270	152.974	212.895	-1.392	0.034	4	-1	8777262	8766371	E1BW72
LOC423478	LOC423478	hypothetical LOC423478	232.179	409.501	-1.764	0.0025	5	-1	52729337	52690444	E1BTH4
LOC424582	C1ORF228	hypothetical LOC424582	145.82	196.436	-1.347	0.032	8	1	21454328	21450239	E1C3L8
LOC425391	CSPP1	hypothetical LOC425391	150.691	207.242	-1.375	0.008323	2	1	119744864	119710820	F1N9B8
LOC431656	LOC431656	hypothetical LOC431656	3349.34	4190.04	-1.251	7.658e-14	Z	1	8334965	8258923	E1BVN3	E1-E2 ATPase; haloacid dehalogenase-like hydrolase
LOC769183	LOC769183	hypothetical protein LOC769183	258.337	494.222	-1.913	8.242e-06	18	-1	1901046	1896349	F1P0V3	Protein of unknown function
LOC770936	LOC770936	hypothetical protein LOC770936	40.05	65.357	-1.632	0.046	12	1	11656229	11644699	E1BWT0	Protein kinase domain
LOC771576	WDR65	hypothetical protein LOC771576	7.215	22.166	-3.072	0.012	8	1	20345643	20326803	F1NHL0	WD domain, G-beta repeat
LOC776842	STXBP5L	hypothetical protein LOC776842	44.447	84.215	-1.895	0.029	1	-1	82902387	82777553	F1NTN2	WD domain, G-beta repeat; LLGL2; Lethal giant larvae(Lgl) like, C-terminal
LOC777390	LOC777390	hypothetical protein LOC777390	30.611	65.322	-2.134	0.024	11	-1	12044915	12031878	F1NK87	Carboxylesterase family
HIF1A_CHICK	HIF1A	hypoxia inducible factor 1, alpha subunit (basic helix-loop-helix transcription factor)	6981.83	8612.1	-1.234	0.013	5	-1	56553605	56522431	Q9YIB9	PAS fold; PAS fold; HIF-1 alpha C terminal transactivation domain; Hypoxia-inducible factor-1
LOC430862	LOC430862	IgGFc-binding protein-like	1443.08	1958.09	-1.357	0.033	Un_random	1	45535253	45532130
ISLR	ISLR	immunoglobulin superfamily containing leucine-rich repeat	1580	2684.72	-1.699	0.006416	10	-1	3470318	3469158	F1NVG0	Immunoglobulin I-set domain; Leucine rich repeat
IMPACT	IMPACT	Impact homolog (mouse)	104.079	173.011	-1.662	0.001788	2	1	106547483	106529413	F1NQ13	Uncharacterized protein family UPF0029; RWD domain
INCE_CHICK	INCENP	inner centromere protein antigens 135/155kDa	523.66	752.565	-1.437	4.152e-06	5	1	18291339	18267636	P53352	Inner centromere protein, ARK binding region; Chromosome passenger complex
INO80D	INO80D	INO80 complex subunit D	295.589	457.497	-1.548	0.0008721	7	1	13697680	13680883	E1BQ56	Potential DNA-binding domain
IPMK	IPMK	inositol polyphosphate multikinase	1179.08	1436.12	-1.218	0.043	6	1	6361370	6330100	F1NNA9	Inositol polyphosphate kinase
INPP4A	INPP4A	inositol polyphosphate-4-phosphatase, type I, 107kDa	1573.32	1964.72	-1.249	4.254e-07	1	-1	136357205	136311705	E1BW24
Q9PWQ2_CHICK	ITPKA	inositol-trisphosphate 3-kinase A	160.182	238.73	-1.49	0.003062	5	1	26860645	26826566	Q9PWQ2	Inositol polyphosphate kinase
IRS4	IRS4	insulin receptor substrate 4	600.43	737.381	-1.228	0.011	4	1	13984217	13980728	F1NDQ2	PH domain; PTB domain
P81267_CHICK	IGF1R	insulin-like growth factor 1 receptor	765.631	973.973	-1.272	0.0001291	10	-1	18845584	18686958	P81267	Receptor L domain
IF2B1_CHICK	IGF2BP1	insulin-like growth factor 2 mRNA binding protein 1	40.611	69.312	-1.707	0.048	27	-1	3435193	3408157	O42254	KH domain; RNA recognition motif.; RNA recognition motif
IGFBP7	IGFBP7	insulin-like growth factor binding protein 7	9272.97	12556.9	-1.354	0	4	1	50654573	50637829	F1NVP4	Kazal-type serine protease inhibitor domain; Immunoglobulin I-set domain
INTS6	INTS6	integrator complex subunit 6	1028.41	1296.46	-1.261	0.04	1	-1	174412110	174369697	E1BV07	von Willebrand factor type A domain
ITGA11	ITGA11	integrin, alpha 11	5358.04	8232.06	-1.536	0.0001398	10	-1	21361097	21327724	E1C311	von Willebrand factor type A domain; FG-GAP repeat; Integrin alpha
ITGA2	ITGA2	integrin, alpha 2 (CD49B, alpha 2 subunit of VLA-2 receptor)	28.683	49.061	-1.71	0.029	Z	1	15242625	15198520	F1N8T2	von Willebrand factor type A domain; FG-GAP repeat; Integrin alpha
Q9PSD7_CHICK	ITGA4	integrin, alpha 4 (antigen CD49D, alpha 4 subunit of VLA-4 receptor)	874.276	1155.06	-1.321	0.023	7	-1	15445273	15412981	F1NUE3	Integrin alpha cytoplasmic region; FG-GAP repeat; Integrin alpha
ITA8_CHICK	ITGA8	integrin, alpha 8	349.371	624.946	-1.789	7.658e-14	2	1	20372007	20273104	P26009	Integrin alpha cytoplasmic region; FG-GAP repeat; Integrin alpha
Q5ZM22_CHICK	ITGA9	integrin, alpha 9	861.551	1141.18	-1.325	0.007994	2	-1	48992328	48770436	Q5ZM22	Integrin alpha; Family description
ITGB4	ITGB4	integrin, beta 4	629.156	1130.28	-1.796	2.685e-05	18	-1	4732758	4713366	E1C9G7	Fibronectin type III domain; Integrin, beta chain; Calx-beta domain; Integrin beta tail domain
IFITM5	IFITM5	interferon induced transmembrane protein 5	253.155	471.484	-1.862	0.0002118	5	1	1621805	1620304	E1BRS4	Interferon-induced transmembrane protein
IFIH1	IFIH1	interferon induced with helicase C domain 1	486.821	651.327	-1.338	0.035	7	1	22636018	22607402	F1NDV4	Helicase conserved C-terminal domain; Type III restriction enzyme, res subunit; C-terminal domain of RIG-I
IRF1_CHICK	IRF1	interferon regulatory factor 1	1559.65	2243.33	-1.438	0.024	13	-1	17461240	17453123	Q90876	Interferon regulatory factor transcription factor
Q1PS65_CHICK	IRF6	interferon regulatory factor 6	217.205	369.971	-1.703	0.045	26	-1	2993929	2989459	Q1PS65	Interferon regulatory factor transcription factor; Interferon-regulatory factor 3
Q90874_CHICK	IL1R1	interleukin 1 receptor, type I	160.885	274.961	-1.709	9.874e-06	1	1	138026152	138002937	Q90874	TIR domain; Immunoglobulin domain
IL13RA1	IL13RA1	interleukin 13 receptor, alpha 1	389.741	590.852	-1.516	0.0001112	4	1	3398294	3387161	F1N8Y7	Interleukin-6 receptor alpha chain, binding
ICK	ICK	intestinal cell (MAK-like) kinase	805.028	1038.97	-1.291	0.002675	3	1	91169999	91156269	E1BTD4	Protein kinase domain
Q5F3M1_CHICK	IFT140	intraflagellar transport 140 homolog (Chlamydomonas)	681.741	976.723	-1.433	3.106e-05	14	1	14564333	14486656	Q5F3M1	WD domain, G-beta repeat
INTU	INTU	inturned planar cell polarity effector homolog (Drosophila)	96.454	182.094	-1.888	0.0002276	4	1	35431125	35392724	F1NC43
IQSEC1	IQSEC1	IQ motif and Sec7 domain 1	1196.94	1497.44	-1.251	0.029	12	-1	5520129	5461710	F1P1C3	Sec7 domain
IQCE	IQCE	IQ motif containing E	1053.59	1344.34	-1.276	0.041	14	-1	3349078	3328669	F1NW76	IQ calmodulin-binding motif
IQCH	IQCH	IQ motif containing H	32.488	61.16	-1.883	1.283e-05	10	1	21098037	21039521	F1NUS8	IQ calmodulin-binding motif
ICA1	ICA1	islet cell autoantigen 1, 69kDa	61.766	101.277	-1.64	0.033	2	-1	24983191	24923951	E1C2A8	Islet cell autoantigen ICA69, C-terminal domain; Arfaptin-like domain
Q5ZMU7_CHICK	ICMT	isoprenylcysteine carboxyl methyltransferase	288.275	357.535	-1.24	0.008789	21	1	592500	588694	Q5ZMU7	Isoprenylcysteine carboxyl methyltransferase
JHDM1D	JHDM1D	jumonji C domain-containing histone demethylase 1 homolog D (S. cerevisiae)	639.036	848.796	-1.328	0.009953	1	-1	58772629	58740426	F1P290	JmjC domain, hydroxylase
JMJD1C	JMJD1C	jumonji domain containing 1C	3252.36	3938.82	-1.211	0.0001099	6	1	9069411	9015436	F1N9P6	JmjC domain, hydroxylase
JDP2	JDP2	Jun dimerization protein 2	393.96	504.553	-1.281	0.033	5	1	40681477	40677255	E1C7D8	bZIP transcription factor
JAM3	JAM3	junctional adhesion molecule 3	742.435	902.76	-1.216	0.02	24	1	2547782	2542440	F1NSB3	Immunoglobulin I-set domain; Immunoglobulin V-set domain
KBTBD11	KBTBD11	kelch repeat and BTB (POZ) domain containing 11	107.595	176.268	-1.638	0.023	3	-1	93677588	93676074	F1NQU1	BTB/POZ domain; Kelch motif
KLHL10	KLHL10	kelch-like 10 (Drosophila)	41.94	79.366	-1.892	0.033	27	1	4336881	4333172	F1NTA7	BTB/POZ domain; Kelch motif; BTB And C-terminal Kelch
KLHL11	KLHL11	kelch-like 11 (Drosophila)	1279.91	1540.8	-1.204	6.014e-05	27	-1	4342789	4340880	F1NM02	BTB/POZ domain; Kelch motif; BTB And C-terminal Kelch
K1C14_CHICK	KRT14	keratin 14	167.508	335.336	-2.002	0.013	27	-1	4277795	4274019	Q6PVZ1	Intermediate filament protein
KRT8	KRT8	keratin 8	22.12	70.404	-3.183	0.028	E22C19W28_E50C23	1	511528	508667
KIAA0240	KIAA0240	KIAA0240	482.439	653.185	-1.354	0.0008237	3	1	24261855	24243811	F1NH68
KIAA0247	KIAA0247	KIAA0247	1604.62	2078.26	-1.295	0.000367	5	-1	30250624	30177075	E1BXY7	Sushi domain
KIAA0284	KIAA0284	KIAA0284	684.004	956.428	-1.398	1.157e-09	5	1	54313829	54263981	F1P5K4	FHA domain
KIAA0753	KIAA0753	KIAA0753	235.297	350.485	-1.49	0.038	19	1	9803647	9785610	F1N9M1
K1143_CHICK	KIAA1143	KIAA1143	555.542	747.87	-1.346	0.017	2	1	43242904	43237008	Q5ZJ97
KIAA1407	KIAA1407	KIAA1407	163.58	255.575	-1.562	0.013	1	1	86353711	86335201	F1NQU2
KIAA1522	KIAA1522	KIAA1522	186.296	339.455	-1.822	0.016	23	1	5524439	5522478	F1NLZ8
KIAA1841	KIAA1841	KIAA1841	55.906	95.099	-1.701	0.032	3	1	2109839	2086193	F1NND8	Domain of unknown function
KIAA2018	KIAA2018	KIAA2018	718.311	883.483	-1.23	0.005142	1	1	82494729	82462013	E1C835
ENSGALG00000023317	KIAA2026	KIAA2026	107.024	153.577	-1.435	0.019	Z	-1	28367706	28362506	E1BQ51
KSR1	KSR1	kinase suppressor of ras 1	1084.33	1344.25	-1.24	0.00245	19	1	9156591	9100619	E1C7R3	Protein tyrosine kinase; SAM like domain present in kinase suppressor RAS 1
KIF21B	KIF21B	kinesin family member 21B	206.168	332.076	-1.611	0.018	26	1	311684	292689	F1NU29	Kinesin motor domain; WD domain, G-beta repeat
KIF27	KIF27	kinesin family member 27	167.449	240.873	-1.438	0.016	Z	-1	39541726	39516564	E1C472	Kinesin motor domain
KIF7	KIF7	kinesin family member 7	1930.9	2835.48	-1.468	0.009598	10	1	14535101	14526574	F1P446	Kinesin motor domain
KLF13	KLF13	Kruppel-like factor 13	357.985	459.074	-1.282	0.037	10	-1	6558590	6533659	E1BQY8	Zinc-finger double domain
KLF5	KLF5	Kruppel-like factor 5 (intestinal)	140.526	350.392	-2.493	3.433e-13	1	-1	160176769	160160988	F1NY43	Zinc-finger double domain
KLF7	KLF7	Kruppel-like factor 7 (ubiquitous)	75.111	116.789	-1.555	0.001548	7	1	13387356	13363342	F1NQY2	Zinc-finger double domain
LACE1	LACE1	lactation elevated 1	136.626	193.345	-1.415	0.0003032	3	-1	70107515	70045944	E1C0S7	AFG1-like ATPase
LASS1	CERS1	LAG1 homolog, ceramide synthase 1	130.727	179.43	-1.373	0.024	28	1	2845858	2835382	F1N9S0	TLC domain
LAMA3	LAMA3	laminin, alpha 3	1873.62	2482.14	-1.325	0.0001159	2	1	106389471	106275582	F1NQ51	Laminin B; Laminin EGF-like; Laminin G domain; Laminin N-terminal; Laminin G domain; Laminin Domain I; Laminin Domain II
LAMA4	LAMA4	laminin, alpha 4	12640.7	15239.1	-1.206	0.004781	3	1	68437817	68340444	F1NSZ5	Laminin EGF-like; Laminin G domain; Laminin Domain I; Laminin Domain II
LAMA5	LAMA5	laminin, alpha 5	3784	4905.2	-1.296	0.000785	20	-1	7891069	7812354	F1NZZ2	Laminin B; Laminin EGF-like; Laminin G domain; Laminin N-terminal; Laminin G domain; Laminin Domain I; Laminin Domain II
LAMB1_CHICK	LAMB1	laminin, beta 1	12554.1	17262.3	-1.375	7.208e-09	1	-1	15899985	15859501	Q01635	Laminin EGF-like; Laminin N-terminal
Q91435_CHICK	LAMB4	laminin, beta 4	78.39	161.765	-2.064	0.003595	1	-1	15945593	15903739	Q91435	Laminin N-terminal
Q5ZIH4_CHICK	LAMC1	laminin, gamma 1 (formerly LAMB2)	26570	32948.5	-1.24	0.0001568	8	1	7838194	7786260	Q5ZIH4
LOC776653	LOC776653	LAMTOR2 late endosomal/lysosomal adaptor, MAPK and MTOR activator 2	1.726	14.258	-8.259	0.02	Un_random	-1	36769567	36769111
LPHN2	LPHN2	latrophilin 2	2608.08	3216.89	-1.233	0.001648	8	-1	18190610	17887988	F1NZJ7	7 transmembrane receptor; Latrophilin/CL-1-like GPS domain; Latrophilin Cytoplasmic C-terminal region; Hormone receptor domain; Domain of unknown function
LMLN	LMLN	leishmanolysin-like (metallopeptidase M8 family)	142.839	194.171	-1.359	0.009557	7	-1	29810394	29801483	F1NFX7	Leishmanolysin
LGR4	LGR4	leucine-rich repeat-containing G protein-coupled receptor 4	1075.13	1372.12	-1.276	1.622e-06	5	-1	3727187	3666585	F1NEL3	7 transmembrane receptor; Leucine rich repeat N-terminal domain; Leucine rich repeat
LRCH2	LRCH2	leucine-rich repeats and calponin homology (CH) domain containing 2	468.021	583.076	-1.246	1.446e-06	4	-1	2889315	2854385	E1C0J9	Calponin homology; Leucine rich repeat
LRTM2	LRTM2	leucine-rich repeats and transmembrane domains 2	0.782	8.152	-10.423	0.04	1	1	63150405	63147240	F1NJQ2	Leucine rich repeat N-terminal domain; Leucine rich repeat
LZTR1	LZTR1	leucine-zipper-like transcription regulator 1	1189.16	1430	-1.203	0.001348	26	1	612291	591508	F1NS06	BTB/POZ domain; Kelch motif
LNX1	LNX1	ligand of numb-protein X 1	15.078	35.422	-2.349	0.027	4	1	67595873	67534485	F1NVY8	PDZ domain; Zinc finger, C3HC4 type
LIMS2	LIMS2	LIM and senescent cell antigen-like domains 2	2758.47	3373.84	-1.223	2.853e-05	9	-1	2341349	2319088	E1BV80	LIM domain
LIMK2_CHICK	LIMK2	LIM domain kinase 2	1106.53	1338.13	-1.209	0.0005547	15	-1	9341763	9310510	P53666	LIM domain; PDZ domain; Protein tyrosine kinase
LBH_CHICK	LBH	limb bud and heart development homolog (mouse)	2524.41	3583.7	-1.42	4.99e-08	3	-1	8010947	8000281	Q5ZM46
LSAMP_CHICK	LSAMP	limbic system-associated membrane protein	269.134	373.501	-1.388	0.023	1	1	85558083	84587331	Q98919	Immunoglobulin I-set domain
LHFP	LHFP	lipoma HMGIC fusion partner	1136.09	1610.7	-1.418	0.003697	1	1	175389539	175252651	E1BUW2	Lipoma HMGIC fusion partner-like protein
LHFPL2	LHFPL2	lipoma HMGIC fusion partner-like 2	272.693	458.691	-1.682	6.068e-07	Z	1	22149070	22136291	E1BVB5	Lipoma HMGIC fusion partner-like protein
LONRF2	LONRF2	LON peptidase N-terminal domain and ring finger 2	508.211	690.206	-1.358	6.745e-05	1	-1	137217495	137185712	F1P5G6	ATP-dependent protease La; Zinc finger, C3HC4 type
LUC7L	LUC7L	LUC7-like (S. cerevisiae)	722.201	933.654	-1.293	6.622e-05	14	-1	12919842	12896737	F1NSZ3	LUC7 N_terminus
Q5F3Y0_CHICK	LSP1	lymphocyte-specific protein 1	4769.26	6504.46	-1.364	7.31e-12	5	-1	15194898	15155792	Q5F3Y0	Caldesmon
KDM6A	KDM6A	lysine (K)-specific demethylase 6A	2588.82	3282.14	-1.268	6.5e-06	1	-1	114550911	114402920	F1NKC1	JmjC domain, hydroxylase; Tetratricopeptide repeat; TPR repeat; Tetratricopeptide repeat
B0FMV4_CHICK	LPAR1	lysophosphatidic acid receptor 1	868.646	1331.78	-1.533	9.277e-07	Z	-1	65403859	65373342	B0FMV4	7 transmembrane receptor
B0FMV6_CHICK	LPAR3	lysophosphatidic acid receptor 3	5.918	19.854	-3.355	0.02	8	1	17141415	17134950	B0FMV6	7 transmembrane receptor
B0BL88_CHICK	LAMP3	lysosomal-associated membrane protein 3	167.294	409.462	-2.448	0.016	9	1	17479071	17469914	B0BL88	Lysosome-associated membrane glycoprotein
LYG_CHICK	LYG2	lysozyme G-like 2	227.443	669.003	-2.941	0.002976	1	-1	136657331	136653847	P27042	Transglycosylase SLT domain
Q9I8D5_CHICK	MARCO	macrophage receptor with collagenous structure	349.806	1141.89	-3.264	0.009851	7	-1	30088159	30078718	Q9I8D5	Scavenger receptor cysteine-rich domain; Collagen triple helix repeat
MAL	MAL	mal, T-cell differentiation protein	21.12	111.745	-5.291	0.004734	3	1	17018636	17014694	F1NYZ0	Membrane-associating domain
MLSTD1	FAR2	male sterility domain containing 1	514.915	661.776	-1.285	0.015	1	1	75344908	75268130	F1NTE5	Male sterility protein; Male sterility protein
MAMDC2	MAMDC2	MAM domain containing 2	1638.77	2791.87	-1.704	1.671e-09	Z	1	34621088	34554572	F1NK22	MAM domain
MGT4A_CHICK	MGAT4A	mannosyl (alpha-1,3-)-glycoprotein beta-1,4-N-acetylglucosaminyltransferase, isozyme A	530.596	706.724	-1.332	0.041	1	-1	136516957	136440081	Q5F407	N-Acetylglucosaminyltransferase-IV
MGAT4B	MGAT4B	mannosyl (alpha-1,3-)-glycoprotein beta-1,4-N-acetylglucosaminyltransferase, isozyme B	1964.56	2520.69	-1.283	0.0001475	13	1	13590871	13577334	F1N901	N-Acetylglucosaminyltransferase-IV
MGAT5	MGAT5	mannosyl (alpha-1,6-)-glycoprotein beta-1,6-N-acetyl-glucosaminyltransferase	1478.3	1903.71	-1.288	0.00852	7	1	31939521	31877420	F1NEL5
MAML1	MAML1	mastermind-like 1 (Drosophila)	884.369	1077.84	-1.219	0.005201	13	-1	13620664	13601781	E1C8P4	MamL-1 domain
Q5ZL85_CHICK	MELK	maternal embryonic leucine zipper kinase	90.91	135.811	-1.494	0.047	Z	-1	74595002	74572577	Q5ZL85	Protein kinase domain; Kinase associated domain 1
MATN4	MATN4	matrilin 4	31.581	89.785	-2.843	0.035	20	1	5130694	5125411	E1BQ45	von Willebrand factor type A domain; Trimeric coiled-coil oligomerisation domain of matrilin; Complement Clr-like EGF-like
Q7T1F1_CHICK	MMP11	matrix metallopeptidase 11 (stromelysin 3)	204.394	321.323	-1.572	0.004613	15	1	8245155	8236705	Q7T1F1	Matrixin
O93363_CHICK	MMP13	matrix metallopeptidase 13 (collagenase 3)	32.751	184.966	-5.648	0.019	1	1	186741402	186734798	O93363	Hemopexin; Matrixin
MMP17	MMP17	matrix metallopeptidase 17 (membrane-inserted)	1056.55	1420.79	-1.345	0.027	15	-1	2755146	2740169	E1C7K2	Hemopexin; Matrixin; Putative peptidoglycan binding domain
MMP23B	MMP23B	matrix metallopeptidase 23B	952.706	1353.88	-1.421	0.001667	21	-1	2018019	2010791	E1BX58	Matrixin; ShK domain-like; Immunoglobulin domain
MMP24	MMP24	matrix metallopeptidase 24 (membrane-inserted)	141.386	221.16	-1.564	0.002423	20	-1	1383579	1342656	F1NF49	Hemopexin; Matrixin; Putative peptidoglycan binding domain; Domain of unknown function
MXRA5	MXRA5	matrix-remodelling associated 5	10808.7	18532.3	-1.715	1.486e-10	1	1	132405635	132390251	E1BYQ7	Immunoglobulin I-set domain; Leucine rich repeat; Immunoglobulin domain
MXRA8_CHICK	MXRA8	matrix-remodelling associated 8	4743.96	7078.51	-1.492	6.074e-13	21	1	2248312	2233547	Q90WI4	Immunoglobulin V-set domain
Q5ZLB9_CHICK	MXD4	MAX dimerization protein 4	1769.18	2152.05	-1.216	0.0001331	4	1	85891016	85853956	Q5ZLB9	Helix-loop-helix DNA-binding domain
MGA	MGA	MAX gene associated	696.657	939.964	-1.349	6.859e-05	5	1	27186524	27168506	E1BYY8	Helix-loop-helix DNA-binding domain
Q5ZMT3_CHICK	MXI1	MAX interactor 1	583.898	740.074	-1.267	0.005928	6	1	27327735	27285204	F1NYY8	Helix-loop-helix DNA-binding domain
MBTD1	MBTD1	mbt domain containing 1	669.741	863.591	-1.289	0.00163	18	-1	5094431	5068120	E1BZS3	mbt repeat
MDM1_CHICK	MDM1	Mdm1 nuclear protein homolog (mouse)	366.088	497.964	-1.36	0.024	1	-1	37009858	36985648	Q5ZMW6
MED13L	MED13L	mediator complex subunit 13-like	4777.23	6391.3	-1.338	6.5e-06	15	1	12042830	11881356	F1NDJ8	Mediator complex subunit 13 C-terminal; Mediator complex subunit 13 N-terminal
MED22_CHICK	MED22	mediator complex subunit 22	458.08	600.905	-1.312	0.036	17	-1	7531578	7526118	Q800L3	Surfeit locus protein 5 subunit 22 of Mediator complex
MEIS1	MEIS1	Meis homeobox 1	664.727	882.899	-1.328	3.032e-05	3	1	10541919	10405073	E1BTB8	Homeobox KN domain
MAGI3_CHICK	MAGI3	membrane associated guanylate kinase, WW and PDZ domain containing 3	1518.43	2009.43	-1.323	1.903e-11	26	1	3545772	3516479	Q5F488	WW domain; PDZ domain; Guanylate kinase
MBOAT1	MBOAT1	membrane bound O-acyltransferase domain containing 1	369.265	511.055	-1.384	0.017	2	1	60734068	60674443	E1C364	MBOAT, membrane-bound O-acyltransferase family
MPP5	MPP5	membrane protein, palmitoylated 5 (MAGUK p55 subfamily member 5)	360.549	490.361	-1.36	0.00195	5	-1	31300924	31278486	E1C3F8	PDZ domain; Guanylate kinase; L27 domain; Variant SH3 domain; L27_N
2012-03-03	2012-03-03	membrane-associated ring finger (C3HC4) 3	16.553	31.282	-1.89	0.029	Z	-1	55463803	55111989	F1NR21	RING-variant domain
MSLN	MSLN	mesothelin	35.397	224.044	-6.33	0.001345	14	-1	6036929	6029248	F1NZV7	Pre-pro-megakaryocyte potentiating factor precursor
MBLC2_CHICK	MBLAC2	metallo-beta-lactamase domain containing 2	264.151	375.546	-1.422	0.00433	Z	1	58553723	58545656	Q5F336	Metallo-beta-lactamase superfamily
Q5ZLX8_CHICK	MBD3	methyl-CpG binding domain protein 3	388.236	504.695	-1.3	0.011	28	1	1970475	1954899	Q5ZLX8	C-terminal domain of methyl-CpG binding protein 2 and 3
METTL4	METTL4	methyltransferase like 4	95.075	152.512	-1.604	0.014	2	1	104341658	104326841	E1C8J4	MT-A70
METTL5	METTL5	methyltransferase like 5	458.217	601.157	-1.312	0.014	7	1	20039306	20034934	F1NZ60	Methyltransferase small domain
MFAP5	MFAP5	microfibrillar associated protein 5	3205.49	4106.82	-1.281	0.018	1	-1	79060881	79059526	F1NIR2	Microfibril-associated glycoprotein
MSMB	MSMB	microseminoprotein, beta-	37.393	637.115	-17.038	0	6	1	18918102	18914141	E1BXW5	Beta-microseminoprotein
MAST2	MAST2	microtubule associated serine/threonine kinase 2	1432.15	1752.89	-1.224	5.526e-05	8	1	22137107	22082663	F1NAH4	Protein kinase domain; PDZ domain; Domain of unknown function
Q90784_CHICK	MAP1B	microtubule-associated protein 1B	1279.77	1906.67	-1.49	9.597e-05	Z	-1	26266018	26196276	E1C1Q2
MAP7_CHICK	MAP7	microtubule-associated protein 7	10.444	35.783	-3.426	0.041	3	1	57101727	56993300	Q5ZIA2	MAP7
MK_CHICK	MDK	midkine (neurite growth-promoting factor 2)	147.787	328.759	-2.225	0.002756	5	-1	25803536	25801508	P24052	PTN/MK heparin-binding protein family, C-terminal domain; PTN/MK heparin-binding protein family, N-terminal domain
MAPK15	MAPK15	mitogen-activated protein kinase 15	64.279	95.376	-1.484	0.042	2	1	154653200	154632529	E1BYP5	Protein kinase domain
MAP3K1	MAP3K1	mitogen-activated protein kinase kinase kinase 1	1092.17	1479.41	-1.355	6.793e-05	Z	1	16815022	16793339	F1N938	Protein kinase domain; SWIM zinc finger
MAP4K5	MAP4K5	mitogen-activated protein kinase kinase kinase kinase 5	1059.31	1313.63	-1.24	0.003319	5	-1	60432089	60373662	F1NAN8	Protein kinase domain; CNH domain
MLXIP	MLXIP	MLX interacting protein	1566.92	2017.41	-1.287	1.289e-06	15	1	5824858	5782151	E1BVU2
MOSC2	MOSC2	MOCO sulphurase C-terminal domain containing 2	2096.7	2622.75	-1.251	0.03	3	-1	19754284	19747450	F1NXH1	MOSC domain; MOSC N-terminal beta barrel domain
Q5MQR0_CHICK	MAOB	monoamine oxidase B	410.553	577.847	-1.407	6.151e-05	1	1	114855727	114806172	F1NAW5	Flavin containing amine oxidoreductase
MGLL	MGLL	monoglyceride lipase	1069.11	1475.23	-1.38	0.00377	12	1	9921345	9868140	E1C6V2	Putative lysophospholipase
MUC16	MUC16	mucin 16, cell surface associated	9.347	154.41	-16.52	0.0003905	28	-1	1476636	1464518	F1NIZ7	SEA domain
MMRN1	MMRN1	multimerin 1	244.652	398.504	-1.629	0.0002474	4	1	36658464	36630909	F1NAE7	EGF-like domain; C1q domain
MMRN2	MMRN2	multimerin 2	2693.58	3301.22	-1.226	0.007436	6	-1	3614166	3594570	E1BTB7	C1q domain; EMI domain
LOC426324	LOC426324	multiple C2 and transmembrane domain-containing protein 2-like	18.515	101.097	-5.46	0.00233	Un_random	1	35910906	35895703
MCTP2	MCTP2	multiple C2 domains, transmembrane 2	47.59	225.788	-4.744	0.0001112	10	1	16806134	16722702	F1P2Z9	C2 domain; Plant phosphoribosyltransferase C-terminal
MEGF10	MEGF10	multiple EGF-like-domains 10	370.978	507.459	-1.368	0.021	Z	1	55317431	55244584	E1C393	Laminin EGF-like; Human growth factor-like EGF
MCC	MCC	mutated in colorectal cancers	901.578	1168.67	-1.296	0.001891	Z	1	45102205	45034456	F1NS46	PDZ domain of MCC-2 bdg protein for Usher syndrome
MYCBPAP	MYCBPAP	MYCBP associated protein	358.552	610.209	-1.702	1.564e-05	18	-1	10294907	10284934	F1NJZ4
MOG	MOG	myelin oligodendrocyte glycoprotein	150.022	264.731	-1.765	4.752e-06	2	-1	100597022	100593675	F1NW10	Immunoglobulin V-set domain
MPZL1	MPZL1	myelin protein zero-like 1	701.002	860.446	-1.227	0.013	1	-1	94837944	94817646	E1C603	Immunoglobulin V-set domain
Q9YGM1_CHICK	MLL	myeloid/lymphoid or mixed-lineage leukemia (trithorax homolog, Drosophila)	876.037	1077.11	-1.23	0.0002227	24	-1	4423337	4379028	F1NMV5	SET domain; F/Y rich C-terminus
MLLT1	MLLT1	myeloid/lymphoid or mixed-lineage leukemia (trithorax homolog, Drosophila); translocated to, 1	761.081	921.227	-1.21	0.02	28	-1	1286891	1263460	F1NLL5	YEATS family
MLLT10	MLLT10	myeloid/lymphoid or mixed-lineage leukemia (trithorax homolog, Drosophila); translocated to, 10	806.563	988.675	-1.226	0.0003753	2	-1	17946713	17833295	E1C657	PHD-finger; PHD-zinc-finger like domain
MLL3	MLL3	myeloid/lymphoid or mixed-lineage leukemia 3	6117.9	8137.31	-1.33	9.139e-13	2	-1	6654048	6484829	F1NW66	HMG; PHD-finger; SET domain; F/Y-rich N-terminus; F/Y rich C-terminus; PHD-like zinc-binding domain
MLL5	MLL5	myeloid/lymphoid or mixed-lineage leukemia 5 (trithorax homolog, Drosophila)	5944.75	7506.82	-1.263	0	1	1	14793889	14741451	E1C7R9	PHD-finger; SET domain
MYO9A	MYO9A	myosin IXA	1428.42	1750.71	-1.226	0.0007157	10	-1	910212	775535	E1BR51	Myosin head; IQ calmodulin-binding motif; RhoGAP domain; Ras association
Q9PSW1_CHICK	MYH10	myosin, heavy chain 10, non-muscle	6611.67	8068.64	-1.22	3.833e-05	18	-1	1767914	1688421	Q9PSW1
MTMR7	MTMR7	myotubularin related protein 7	14.35	41.862	-2.917	0.027	4	1	64975144	64945137	F1NVJ1	Myotubularin-related; Myotubularin Y_phosphatase-like
MYST3	KAT6A	MYST histone acetyltransferase (monocytic leukemia) 3	795.024	978.512	-1.231	0.028	22	-1	2730330	2721691	F1NT94	MOZ/SAS family
NAGPA	NAGPA	N-acetylglucosamine-1-phosphodiester alpha-N-acetylglucosaminidase	342.33	464.298	-1.356	0.00935	14	-1	14132730	14123838	F1P0N1	Predicted periplasmic protein
ARY2_CHICK	NAT1	N-acetyltransferase 1 (arylamine N-acetyltransferase)	207.944	408.243	-1.963	0.004699	11	1	17493917	17481972	P13914	N-acetyltransferase
ARY1_CHICK	NAT1	N-acetyltransferase 1 (arylamine N-acetyltransferase)	264.606	369.538	-1.397	0.014	11	1	17507517	17503003	P13913	N-acetyltransferase
NQO1	NQO1	NAD(P)H dehydrogenase, quinone 1	89.764	151.062	-1.683	0.014	11	-1	20997288	20996216	E1BYW3	Flavodoxin-like fold
C20orf7	NDUFAF5	NADH dehydrogenase (ubiquinone) complex I, assembly factor 5	224.486	304.147	-1.355	0.013	3	-1	13488049	13482474	E1C306	Methyltransferase domain
NHS	NHS	Nance-Horan syndrome (congenital cataracts and dental anomalies)	259.185	355.26	-1.371	0.039	1	-1	124428486	124403905	F1NI16
NKTR	NKTR	natural killer-tumor recognition sequence	1780.29	2319.36	-1.303	0.001149	2	1	1869191	1831407	E1C582	Cyclophilin type peptidyl-prolyl cis-trans isomerase/CLD
NEO1_CHICK	NEO1	neogenin 1	1379.8	2185.32	-1.584	1.829e-08	10	1	1392803	1265413	Q90610	Fibronectin type III domain; Neogenin C-terminus; Immunoglobulin I-set domain; Immunoglobulin domain
NPHP4	NPHP4	nephronophthisis 4	122.008	176.884	-1.45	0.00879	21	1	672265	667361	F1P3W6
NEDD4	NEDD4	neural precursor cell expressed, developmentally down-regulated 4	415.786	514.664	-1.238	0.022	10	1	8926576	8863218	E1BWY8	C2 domain; WW domain; HECT-domain
NEURL1B	NEURL1B	neuralized homolog 1B (Drosophila)	497.087	670.619	-1.349	0.005513	13	-1	8819418	8814858	F1NBK9	Neuralized; Zinc finger, C3HC4 type
NBEAL1	NBEAL1	neurobeachin-like 1	803.673	1038.64	-1.292	0.017	7	-1	14806915	14780765	F1NRL3	WD domain, G-beta repeat; Beige/BEACH domain
NCALD_CHICK	NCALD	neurocalcin delta	411.808	849.858	-2.064	2.788e-12	2	-1	134265624	134193214	P62758	EF hand; EF hand; EF-hand domain pair
NF1_CHICK	NF1	neurofibromin 1	4969.09	6110.52	-1.23	0.006496	19	-1	9051368	8971608	P35608
NAV1	NAV1	neuron navigator 1	2230.87	3251.67	-1.458	0.042	26	1	649198	631832	F1NU51
NAV2	NAV2	neuron navigator 2	555.267	962.604	-1.734	0	5	1	2071108	1883597	E1BRI8	Calponin homology
NAV3	NAV3	neuron navigator 3	491.03	733.134	-1.493	1.072e-05	1	1	40799661	40623691	F1NAH8	ATPase family associated with various cellular activities; Calponin homology
NEGR1_CHICK	NEGR1	neuronal growth regulator 1	485.25	1028.67	-2.12	0	8	-1	30046009	29962352	F1NVN5	Immunoglobulin I-set domain; Immunoglobulin domain
NPAS2_CHICK	NPAS2	neuronal PAS domain protein 2	524.043	821.053	-1.567	1.006e-05	1	1	137500343	137433543	F1P5G3	Helix-loop-helix DNA-binding domain; PAS fold; PAS fold
NPTX2	NPTX2	neuronal pentraxin II	241.59	441.859	-1.829	3.251e-05	14	1	1236131	1226633	E1C7S1	Pentaxin family
NOVA1	NOVA1	neuro-oncological ventral antigen 1	845.741	1058.82	-1.252	0.00014	5	-1	35327411	34863690	F1NP94	KH domain
Q8UVQ9_CHICK	NRP2	neuropilin 2	3533.4	4391.9	-1.243	0.009718	7	-1	13810652	13735224	Q8UVQ9	CUB domain; MAM domain; F5/8 type C domain; Domain of unknown function
CEPU1_CHICK	NTM	neurotrimin	101.828	177.521	-1.743	0.019	24	1	2143194	1827157	Q90773	Immunoglobulin I-set domain
NTRK3	NTRK3	neurotrophic tyrosine kinase, receptor, type 3	167.862	261.016	-1.555	0.024	10	1	15091748	14944528	F1P2W0	Immunoglobulin I-set domain; Protein tyrosine kinase; Leucine rich repeat; Immunoglobulin domain
NINJ1	NINJ1	ninjurin 1	278.242	397.88	-1.43	0.009955	12	1	6842213	6826912	E1BXR6	Ninjurin
Q9YHB6_CHICK	NKX2-1	NK2 homeobox 1	16.232	95.988	-5.914	0.021	5	-1	39016765	39014608	Q9YHB6	Homeobox domain
SGK269	PEAK1	NKF3 kinase family member	2324.95	2889.77	-1.243	3.1e-05	10	1	4026575	4001019	F1N891	Protein kinase domain
NLRC5	NLRC5	NLR family, CARD domain containing 5	739.974	996.758	-1.347	1.457e-05	11	1	649073	621658	F1NYZ9	NACHT domain; Leucine Rich repeat
NAIF1_CHICK	NAIF1	nuclear apoptosis inducing factor 1	874.278	1143.81	-1.308	2.247e-05	17	1	5458660	5455717	Q5ZI27	Myb/SANT-like DNA-binding domain
NAF1	NAF1	nuclear assembly factor 1 homolog (S. cerevisiae)	163.436	213.472	-1.306	0.048	4	-1	24425555	24409541	F1NWY4	Gar1/Naf1 RNA binding region
NFIA_CHICK	NFIA	nuclear factor I/A	2556.94	3178.69	-1.243	5.526e-05	8	1	28056676	27824188	P17923	CTF/NF-I family transcription modulation region; MH1 domain; Nuclear factor I protein pre-N-terminus
B5BV17_CHICK	NFAT5	nuclear factor of activated T-cells 5, tonicity-responsive	1728.46	2097.7	-1.214	0.001036	11	1	20989134	20958548	F1NSH4	Rel homology domain
NFATC2	NFATC2	nuclear factor of activated T-cells, cytoplasmic, calcineurin-dependent 2	542.945	703.988	-1.297	0.046	20	1	13282970	13231871	E1C473	Rel homology domain; IPT/TIG domain
NFATC3	NFATC3	nuclear factor of activated T-cells, cytoplasmic, calcineurin-dependent 3	3679.27	4805.71	-1.306	1.64e-07	11	-1	3332741	3290137	F1NSQ9	Rel homology domain; IPT/TIG domain
NPAT	NPAT	nuclear protein, ataxia-telangiectasia locus	714.602	876.32	-1.226	0.0001865	1	1	184654415	184637274	F1P0H0
NRBP2	NRBP2	nuclear receptor binding protein 2	117.889	173.813	-1.474	0.023	Un_random	1	55761018	55746851
NSD1	NSD1	nuclear receptor binding SET domain protein 1	2145.91	2626.06	-1.224	0.018	13	-1	10338176	10292942	F1N9E9	PHD-finger; PWWP domain; SET domain
Q5F376_CHICK	NCOA2	nuclear receptor coactivator 2	1195.4	1622.75	-1.357	3.057e-08	2	-1	121323245	121054027	F1NDP9	PAS domain
NCOA3	NCOA3	nuclear receptor coactivator 3	1183.25	1432.09	-1.21	0.002741	20	1	5869288	5849745	F1NMB5	PAS fold; Domain of unknown function; Nuclear receptor coactivator; Steroid receptor coactivator
NRIP1	NRIP1	nuclear receptor interacting protein 1	757.546	1050.5	-1.387	0.001716	1	-1	101722573	101719106
COT2_CHICK	NR2F2	nuclear receptor subfamily 2, group F, member 2	816.093	1072.68	-1.314	0.001822	10	1	17666133	17657626	Q90733	Ligand-binding domain of nuclear hormone receptor; Zinc finger, C4 type
MCR_CHICK	NR3C2	nuclear receptor subfamily 3, group C, member 2	1239.11	1561.13	-1.26	0.001276	4	-1	33445164	33251506	Q8QHI2	Ligand-binding domain of nuclear hormone receptor
NR5A2_CHICK	NR5A2	nuclear receptor subfamily 5, group A, member 2	319.144	449.062	-1.407	0.001522	8	-1	1682676	1599597	O42101	Ligand-binding domain of nuclear hormone receptor; Zinc finger, C4 type
Q5F3Q0_CHICK	NUP188	nucleoporin 188kDa	2157.71	2651.34	-1.229	7.51e-07	17	1	5986374	5959251	Q5F3Q0	Nucleoporin subcomplex protein binding to Pom34
NUP210L	NUP210L	nucleoporin 210kDa-like	48.15	80.626	-1.674	0.028	25	-1	1442110	1420938
NUDT6	NUDT6	nudix (nucleoside diphosphate linked moiety X)-type motif 6	487.652	592.388	-1.215	0.028	4	1	55114622	55100234	F1NLN3	NUDIX domain
OLFML1	OLFML1	olfactomedin-like 1	459.316	661.964	-1.441	0.002775	5	1	8240173	8232744	E1C1Y6	Olfactomedin-like domain
OPCML	OPCML	opioid binding protein/cell adhesion molecule-like	22.127	52.453	-2.371	0.006275	24	-1	2408466	2150973	E1BSB7	Immunoglobulin I-set domain
MIME_CHICK	OGN	osteoglycin	6627.45	8784.72	-1.326	0.007512	12	1	3652065	3642004	Q9W6H0	Leucine Rich Repeat; Leucine rich repeat
OTOA	OTOA	otoancorin	101.956	154.805	-1.518	0.005929	14	1	9001165	8971162	E1C7P2
OSBPL10	OSBPL10	oxysterol binding protein-like 10	349.468	607.832	-1.739	1.991e-11	2	-1	40308548	40200885	E1BSY9	PH domain; Oxysterol-binding protein
OSBPL5	OSBPL5	oxysterol binding protein-like 5	1797.48	2275.64	-1.266	0.0002269	5	1	14150569	14090506	E1BSC6	PH domain; Oxysterol-binding protein
Q9DGN8_CHICK	PALLD	palladin, cytoskeletal associated protein	4113.18	5912.68	-1.437	0	4	1	26287325	26147216	E1BZD5
PANX1	PANX1	pannexin 1	32.389	66.071	-2.04	0.011	1	-1	189965155	189954396	F1NYK9	Innexin
PAPLN	PAPLN	papilin, proteoglycan-like sulfated glycoprotein	354.66	861.19	-2.428	0.0003248	5	-1	28502549	28476143	F1P2U7	Kunitz/Bovine pancreatic trypsin inhibitor domain; Thrombospondin type 1 domain; ADAM-TS Spacer 1; Immunoglobulin I-set domain; PLAC
PAPPA2	PAPPA2	pappalysin 2	12.736	47.529	-3.732	0.027	8	-1	7159144	7090018	F1NQ82	LNR domain; Sushi domain; Pregnancy-associated plasma protein-A; Concanavalin A-like lectin/glucanases superfamily
C7S302_CHICK	PTH1R	parathyroid hormone 1 receptor	13.736	24.345	-1.772	0.044	2	1	3596832	3561035	C7S302	7 transmembrane receptor; Hormone receptor domain
PTHR_CHICK	PTHLH	parathyroid hormone-like hormone	76.162	129.075	-1.695	0.044	1	-1	74775950	74765553	P17251	Parathyroid hormone family
PKNOX1	PKNOX1	PBX/knotted 1 homeobox 1	362.542	509.337	-1.405	0.028	1	1	113085443	113058139	E1BYI1	Homeobox KN domain
PCF11	PCF11	PCF11, cleavage and polyadenylation factor subunit, homolog (S. cerevisiae)	1554.48	1985.68	-1.277	0.0003706	1	1	193519752	193504817	F1NVV0	RNA polymerase II-binding domain.
PDZRN4	PDZRN4	PDZ domain containing RING finger 4	25.242	54.724	-2.168	0.045	1	1	31069842	30821043	E1BZ54	PDZ domain
PAMR1	PAMR1	peptidase domain containing associated with muscle regeneration 1	727.732	1217.04	-1.672	1.147e-07	5	-1	20755569	20690160	F1NKJ6	EGF-like domain; Sushi domain; Trypsin; CUB domain
PI15_CHICK	PI15	peptidase inhibitor 15	212.109	406.678	-1.917	1.215e-07	2	1	123198018	123171352	Q98ST6	Cysteine-rich secretory protein family
Q5ZMJ0_CHICK	PPIF	peptidylprolyl isomerase F	252.336	383.717	-1.521	0.017	6	-1	13312011	13304091	Q5ZMJ0	Cyclophilin type peptidyl-prolyl cis-trans isomerase/CLD
PRX	PRX	periaxin	9349.41	13874	-1.484	6.55e-07	5	-1	54344962	54336971	F1NT30
PCM1_CHICK	PCM1	pericentriolar material 1	1823.84	2235.89	-1.226	0.017	4	-1	64687507	64649517	Q8AV28
PER2_CHICK	PER2	period homolog 2 (Drosophila)	3026.33	3677.82	-1.215	0.016	9	-1	6579507	6540067	Q8QGQ8	PAS fold; Period protein 2/3C-terminal region
Q6DMS3_CHICK	POSTN	periostin, osteoblast specific factor	35623.7	51319.7	-1.441	0.001375	1	1	176321488	176288241	Q6DMS3	Fasciclin domain
Q6PVZ7_CHICK	PPL	periplakin	7389.19	15836.4	-2.143	0	14	-1	14042700	14021604	Q6PVZ7
PXDN	PXDN	peroxidasin homolog (Drosophila)	5050.55	7099.66	-1.406	1.393e-05	3	-1	95818016	95769116	F1NN41	von Willebrand factor type C domain; Animal haem peroxidase; Immunoglobulin I-set domain; Leucine rich repeat
PXDNL	PXDNL	peroxidasin homolog (Drosophila)-like	1731.59	2525.4	-1.458	5.526e-05	20	-1	9068742	9028212	E1C0J1	Animal haem peroxidase; Immunoglobulin I-set domain; Leucine rich repeat
PEX12	PEX12	peroxisomal biogenesis factor 12	176.24	225.704	-1.281	0.038	19	1	4428965	4425778	E1BXZ1	Pex2 / Pex12 amino terminal region; Zinc finger, C3HC4 type
PRIC285	PRIC285	peroxisomal proliferator-activated receptor A interacting complex 285	1215.74	1710.53	-1.407	8.84e-06	20	1	9729585	9713565	E1C0Z0	RNB domain; Zinc-finger of C2H2 type; AAA domain; AAA domain
PHF12	PHF12	PHD finger protein 12	2603.49	3212.62	-1.234	5.769e-08	19	-1	5873681	5847013	F1NX04	PHD-finger
PHF15	PHF15	PHD finger protein 15	1279.36	1621.43	-1.267	0.004662	13	-1	16246276	16187941	E1BS98	Enhancer of polycomb-like; PHD-finger; PHD-zinc-finger like domain
PHF2	PHF2	PHD finger protein 2	894.704	1138.57	-1.273	1.137e-06	12	-1	6549266	6512899	F1NVY2	JmjC domain, hydroxylase
PITPNM2	PITPNM2	phosphatidylinositol transfer protein, membrane-associated 2	1140.71	1621.77	-1.422	5.893e-08	15	1	5243514	5185857	E1C4W3	Phosphatidylinositol transfer protein; DDHD domain; LNS2
LOC425224	LOC425224	phosphatidylinositol-4,5-bisphosphate phosphodiesterase epsilon-1-like	448.632	650.448	-1.45	1.267e-05	Un_random	1	44931081	44920832
PTDSS2	PTDSS1	phosphatidylserine synthase 2	362.612	472.544	-1.303	0.019	5	-1	1552919	1517394	E1BYA3	Phosphatidyl serine synthase
PDE10A	PDE10A	phosphodiesterase 10A	229.24	370.627	-1.617	1.297e-07	3	1	45196766	45146991	F1NZ06	3'5'-cyclic nucleotide phosphodiesterase; GAF domain
PDE1C	PDE1C	phosphodiesterase 1C, calmodulin-dependent 70kDa	676.811	1002.87	-1.482	0.035	2	1	48584380	48463226	F1NIB0	3'5'-cyclic nucleotide phosphodiesterase; 3'5'-cyclic nucleotide phosphodiesterase N-terminal
PDE3A	PDE3A	phosphodiesterase 3A, cGMP-inhibited	725.865	1069.28	-1.473	9.773e-05	1	1	67276074	66925111	E1C0B2	3'5'-cyclic nucleotide phosphodiesterase
PDE5A	PDE5A	phosphodiesterase 5A, cGMP-specific	618.568	857.053	-1.386	8.948e-06	4	1	56251454	56190703	F1NQH9	3'5'-cyclic nucleotide phosphodiesterase; GAF domain
PDE9A	PDE9A	phosphodiesterase 9A	510.56	685.405	-1.342	0.011	1	1	112987910	112945192	E1BZ04	3'5'-cyclic nucleotide phosphodiesterase
PCKGC_CHICK	PCK1	phosphoenolpyruvate carboxykinase 1 (soluble)	5.653	71.218	-12.598	1.475e-13	20	-1	11521119	11513397	P05153	Phosphoenolpyruvate carboxykinase
PGM5	PGM5	phosphoglucomutase 5	1125.14	1441.25	-1.281	0.004013	Z	-1	26466474	26397057	F1NM36	Phosphoglucomutase/phosphomannomutase, alpha/beta/alpha domain I; Phosphoglucomutase/phosphomannomutase, alpha/beta/alpha domain II; Phosphoglucomutase/phosphomannomutase, alpha/beta/alpha domain III
O42391_CHICK	PIK3CA	phosphoinositide-3-kinase, catalytic, alpha polypeptide	1256.17	1550.38	-1.234	0.041	9	-1	18807278	18774941	O42391	Phosphatidylinositol 3- and 4-kinase; Phosphoinositide 3-kinase family, accessory domain; Phosphoinositide 3-kinase C2; PI3-kinase family, ras-binding domain; PI3-kinase family, p85-binding domain
PIK3R2	PIK3R2	phosphoinositide-3-kinase, regulatory subunit 2 (p85 beta)	4418.89	5377.41	-1.217	0.016	28	-1	3564989	3554800	E1C2C5	SH2 domain; RhoGAP domain
PAFA_CHICK	PLA2G7	phospholipase A2, group VII (platelet-activating factor acetylhydrolase, plasma)	957.12	1224.56	-1.279	0.001622	3	-1	112669249	112655133	Q90678	Platelet-activating factor acetylhydrolase, isoform II
PLCB4	PLCB4	phospholipase C, beta 4	353.231	490.28	-1.388	0.011	3	-1	14949892	14859555	E1BY87	C2 domain; Phosphatidylinositol-specific phospholipase C, Y domain; Phosphatidylinositol-specific phospholipase C, X domain; Protein of unknown function; Phosphoinositide-specific phospholipase C, efhand-like
PLCG2	PLCG2	phospholipase C, gamma 2 (phosphatidylinositol-specific)	531.799	694.793	-1.306	0.019	11	1	17423245	17363844	E1C6E1	SH2 domain; SH3 domain; C2 domain; Phosphatidylinositol-specific phospholipase C, Y domain; Phosphatidylinositol-specific phospholipase C, X domain; Phosphoinositide-specific phospholipase C, efhand-like
PLD1	PLD1	phospholipase D1, phosphatidylcholine-specific	1146.72	1528.88	-1.333	6.234e-05	9	1	21092071	21075336	E1BVP2	PH domain; Phospholipase D Active site motif; PX domain
Q5ZME4_CHICK	PYGB	phosphorylase, glycogen; brain	1747.18	2263.69	-1.296	1.511e-06	3	1	4134571	4118368	Q5ZME4	Carbohydrate phosphorylase
Q98TD1_CHICK	PIT54	PIT 54	1.903	183.752	-96.58	0.019	E64_random	-1	157729	113564	Q98TD1	Scavenger receptor cysteine-rich domain
PIWL1_CHICK	PIWIL1	piwi-like 1 (Drosophila)	2.163	24.448	-11.305	0.016	15	-1	3378387	3361190	A6N7Y9	PAZ domain; Piwi domain
PGFRA_CHICK	PDGFRA	platelet-derived growth factor receptor, alpha polypeptide	3062.22	5018.31	-1.639	1.162e-11	4	-1	67302055	67270550	Q9PUF6	Immunoglobulin I-set domain; Protein tyrosine kinase; Immunoglobulin domain
PDGFRB	PDGFRB	platelet-derived growth factor receptor, beta polypeptide	7076.4	9319.64	-1.317	1.201e-06	13	1	13349424	13338537	F1N868	Immunoglobulin I-set domain; Protein tyrosine kinase; Immunoglobulin domain
PSD2	PSD2	pleckstrin and Sec7 domain containing 2	207.415	273.618	-1.319	0.035	13	1	1128725	1098085	F1NE77	PH domain; Sec7 domain
PSD3	PSD3	pleckstrin and Sec7 domain containing 3	827.873	1066.21	-1.288	0.012	Z	-1	53544307	53463308	E1C623	PH domain; Sec7 domain
PLEKHA5	PLEKHA5	pleckstrin homology domain containing, family A member 5	834.884	1031.85	-1.236	0.008595	1	1	66682430	66611603	F1NQ91	PH domain
PLEKHA6	PLEKHA6	pleckstrin homology domain containing, family A member 6	221.387	352.316	-1.591	0.01	26	-1	1569882	1531710	F1NJ36	PH domain
PLEKHF1	PLEKHF1	pleckstrin homology domain containing, family F (with FYVE domain) member 1	572.059	709.855	-1.241	0.036	11	1	9022288	9021542	E1BSW6	PH domain; FYVE zinc finger
PHIP	PHIP	pleckstrin homology domain interacting protein	760.736	955.314	-1.256	0.016	3	1	82340965	82238948	F1NXP9	WD domain, G-beta repeat; Bromodomain
PHLDB2	PHLDB2	pleckstrin homology-like domain, family B, member 2	2551.55	3229.23	-1.266	0.004734	1	1	91836479	91783048	E1C7W8	PH domain
PTN_CHICK	PTN	pleiotrophin	127.955	246.794	-1.929	1.637e-06	1	1	59815901	59746310	P32760	PTN/MK heparin-binding protein family, C-terminal domain; PTN/MK heparin-binding protein family, N-terminal domain
PLXDC1	PLXDC1	plexin domain containing 1	854.758	1261.55	-1.476	0.018	27	-1	4009126	4003483	F1NXD3
PODNL1	PODNL1	podocan-like 1	7189.36	9825.45	-1.367	0.0008222	8	1	25325492	25317987	E1C4H4	Leucine Rich repeats; Leucine rich repeat
PARP12	PARP12	poly (ADP-ribose) polymerase family, member 12	628.449	954.961	-1.52	0.00729	1	1	57797640	57782787	F1P4H1	Zinc finger C-x8-C-x5-C-x3-H type; Poly(ADP-ribose) polymerase catalytic domain; WWE domain
PARP8	PARP8	poly (ADP-ribose) polymerase family, member 8	426.668	555.479	-1.302	0.0003604	Z	1	14321882	14212108	F1N962	Poly(ADP-ribose) polymerase catalytic domain
PABPC1L	PABPC1L	poly(A) binding protein, cytoplasmic 1-like	53.235	96.085	-1.805	0.004627	20	-1	5205062	5195717	E1BWJ7	RNA recognition motif.; Poly-adenylate binding protein, unique domain
PNLDC1	PNLDC1	poly(A)-specific ribonuclease (PARN)-like domain containing 1	22.332	48.829	-2.187	0.039	3	-1	47455690	47445284	E1BVT8	CAF1 family ribonuclease
PKD1	PKD1	polycystic kidney disease 1 (autosomal dominant)	8706.2	11152.8	-1.281	4.549e-06	14	-1	6388113	6337955	F1N839	Lectin C-type domain; PKD domain; PLAT/LH2 domain; WSC domain; Latrophilin/CL-1-like GPS domain; REJ domain; Polycystin cation channel; Leucine rich repeat
Q5ZM00_CHICK	PKD2	polycystic kidney disease 2 (autosomal dominant)	2795.93	3655.17	-1.307	2.205e-11	4	-1	47107408	47092907	Q5ZM00	Polycystin cation channel
Q5ZKD2_CHICK	PHC1	polyhomeotic homolog 1 (Drosophila)	641.92	884.003	-1.377	0.0002854	1	1	79307972	79288028	Q5ZKD2	SAM domain; MYM-type Zinc finger with FCS sequence motif
ENSGALG00000000919	PIGR	polymeric immunoglobulin receptor	95.841	545.101	-5.688	0.00456	26	-1	2408313	2390697	F1NE61	Immunoglobulin V-set domain
KCTD5	KCTD5	potassium channel tetramerisation domain containing 5	552.927	755.14	-1.366	0.0009871	14	1	7445316	7420918	F1P1F0	K+ channel tetramerisation domain
KCNK2	KCNK2	potassium channel, subfamily K, member 2	17.853	59.85	-3.352	0.001766	3	-1	22051407	21980117	F1NZ45	Ion channel
KCNJ15	KCNJ15	potassium inwardly-rectifying channel, subfamily J, member 15	260.203	382.67	-1.471	0.001136	1	1	110986900	110985770	F1P0R9	Inward rectifier potassium channel
KCNJ16	KCNJ16	potassium inwardly-rectifying channel, subfamily J, member 16	0.3	15.558	-51.921	0.031	18	1	8190366	8189086	E1BWC5	Inward rectifier potassium channel
O42508_CHICK	KCNJ8	potassium inwardly-rectifying channel, subfamily J, member 8	836.917	1195.7	-1.429	6.901e-09	1	1	69132455	69127480	F1NK63	Inward rectifier potassium channel
KCNMB2	KCNMB2	potassium large conductance calcium-activated channel, subfamily M, beta member 2	118.887	222.539	-1.872	1.709e-06	9	-1	19019252	18879365	E1C044	Calcium-activated potassium channel, beta subunit; KCNMB2, ball and chain domain
KCNQ1	KCNQ1	potassium voltage-gated channel, KQT-like subfamily, member 1	406.578	657.554	-1.617	0.004434	5	-1	14649812	14329939	F1NZB1	Ion transport protein; KCNQ voltage-gated potassium channel
KCNQ3	KCNQ3	potassium voltage-gated channel, KQT-like subfamily, member 3	85.237	128.872	-1.512	0.003478	2	-1	147270539	147084231	F1NUH9	Ion transport protein; KCNQ voltage-gated potassium channel; Ankyrin-G binding motif of KCNQ2-3
Q7T1A0_CHICK	KCNA2	potassium voltage-gated channel, shaker-related subfamily, member 2	136.491	193.794	-1.42	0.044	26	-1	1267903	1266404	Q7T1A0	Ion transport protein; K+ channel tetramerisation domain
PRDM5	PRDM5	PR domain containing 5	86.102	122.506	-1.423	0.005151	4	1	55854028	55771487	E1BV09	Zinc finger, C2H2 type; Zinc-finger double-stranded RNA-binding; Zinc-finger of C2H2 type; Zinc-finger double domain; C2H2-type zinc finger; C2H2-type zinc finger
Q9IB15_CHICK	PBX1	pre-B-cell leukemia homeobox 1	829.592	1048.86	-1.264	0.013	8	-1	5539115	5417383	Q9IB15	Homeobox domain; PBC domain
PRICKLE1	PRICKLE1	prickle homolog 1 (Drosophila)	1007.89	1300.36	-1.29	0.05	1	-1	31493365	31434084	F1P3B6	LIM domain; PET Domain
PAWR	PAWR	PRKC, apoptosis, WT1, regulator	72.26	117.895	-1.632	0.02	1	-1	41431999	41363806	F1NA74
PRGR_CHICK	PGR	progesterone receptor	112.083	227.164	-2.027	0.002892	1	1	187494568	187459521	F1NYP9	Ligand-binding domain of nuclear hormone receptor; Zinc finger, C4 type; Progesterone receptor
PRR5L	PRR5L	proline rich 5 like	496	687.547	-1.386	0.0002764	5	1	21177856	21123920	E1C6K7	HbrB-like
KIAA0515	PRRC2B	proline-rich coiled-coil 2B	2289.37	2910.71	-1.271	1.842e-12	17	1	6843727	6812530	E1BQ98	BAT2 N-terminus
PPCEL_CHICK	PREPL	prolyl endopeptidase-like	136.371	207.398	-1.521	0.001187	3	-1	26702570	26686985	Q5ZKL5	Prolyl oligopeptidase family; Prolyl oligopeptidase, N-terminal beta-propeller domain
PROX1_CHICK	PROX1	prospero homeobox 1	92.077	151.617	-1.647	7.138e-06	3	-1	22468688	22432062	Q91018	Homeobox prospero-like protein
PTGFRN	PTGFRN	prostaglandin F2 receptor negative regulator	2670.54	3995.94	-1.496	0	1	1	95399511	95364129	F1NTD7	Immunoglobulin V-set domain; Immunoglobulin domain
PTGS1	PTGS1	prostaglandin-endoperoxide synthase 1 (prostaglandin G/H synthase and cyclooxygenase)	305.112	481.513	-1.578	0.004953	17	1	9478967	9474658	F1NYA0	Animal haem peroxidase
Q4ADW2_CHICK	PROCR	protein C receptor, endothelial	203.739	342.55	-1.681	0.002814	9	-1	5410602	5408816	Q4ADW2
Q5ZIN4_CHICK	PIAS2	protein inhibitor of activated STAT, 2	642.117	778.18	-1.212	0.019	Z	1	1588231	1560802	Q5ZIN4	MIZ/SP-RING zinc finger; PINIT domain
PRKCZ	PRKCZ	protein kinase C, zeta	180.436	255.821	-1.418	0.000496	21	-1	1816984	1777611	E1BQN6	Protein kinase domain; Phorbol esters/diacylglycerol binding domain; Protein kinase C terminal domain; PB1 domain
Q5F3M9_CHICK	PRKD1	protein kinase D1	1163.64	1566.36	-1.346	1.654e-05	5	-1	36300669	36186817	Q5F3M9	Protein kinase domain; Phorbol esters/diacylglycerol binding domain; PH domain
PRKD3	PRKD3	protein kinase D3	1214.34	1562.5	-1.287	0.0008505	3	-1	34831223	34793128	E1C6T4	Protein kinase domain; Phorbol esters/diacylglycerol binding domain; PH domain
PRKDC_CHICK	PRKDC	protein kinase, DNA-activated, catalytic polypeptide	1180.36	1591.45	-1.348	1.023e-06	2	-1	111233813	111118345	F1NG84	FAT domain; NUC194 domain
PPP2R2C	PPP2R2C	protein phosphatase 2 (formerly 2A), regulatory subunit B, gamma isoform	98.234	191.864	-1.953	0.05	4	-1	82678302	82504248	E1C2X1
PPP2R5D	PPP2R5D	protein phosphatase 2, regulatory subunit B', delta isoform	698.903	895.651	-1.282	1.477e-07	3	1	4189735	4174277	F1P090	Protein phosphatase 2A regulatory B subunit
PTAR1	PTAR1	protein prenyltransferase alpha subunit repeat containing 1	85.002	129.411	-1.522	0.047	Z	-1	34494379	34475778	F1NK31	Protein prenyltransferase alpha subunit repeat
PTPN13	PTPN13	protein tyrosine phosphatase, non-receptor type 13 (APO-1/CD95 (Fas)-associated phosphatase)	864.41	1164.84	-1.348	2.488e-05	4	-1	47345128	47258708	E1C8H6	Protein-tyrosine phosphatase; FERM central domain; PDZ domain; FERM N-terminal domain ; FERM C-terminal PH-like domain
PTPN14	PTPN14	protein tyrosine phosphatase, non-receptor type 14	734.47	922.922	-1.257	0.002337	3	1	22309551	22243609	F1NVR5	Protein-tyrosine phosphatase; FERM central domain; FERM N-terminal domain ; FERM C-terminal PH-like domain
Q90818_CHICK	PTPRD	protein tyrosine phosphatase, receptor type, D	3827.4	5796.29	-1.514	0	28	1	4290015	4196929	Q90817	Protein-tyrosine phosphatase
A3FB57_CHICK	PTPRF	protein tyrosine phosphatase, receptor type, F	518.19	962.12	-1.857	0.0001153	8	1	20861769	20690982	A3FB57	Fibronectin type III domain; Protein-tyrosine phosphatase; Immunoglobulin I-set domain
PPFIA4	PPFIA4	protein tyrosine phosphatase, receptor type, f polypeptide (PTPRF), interacting protein (liprin), alpha 4	11.786	32.029	-2.718	0.02	26	1	958459	935713	E1BZT6	SAM domain; SAM domain
PTPRN2	PTPRN2	protein tyrosine phosphatase, receptor type, N polypeptide 2	20.075	54.587	-2.719	0.02	2	-1	8846058	8768719	E1BYQ1	Protein-tyrosine phosphatase
PTPRU_CHICK	PTPRU	protein tyrosine phosphatase, receptor type, U	1950.14	3215.66	-1.649	8.091e-05	23	1	3110162	3064234	F1NUK0	Fibronectin type III domain; Protein-tyrosine phosphatase; MAM domain
Q9YGR3_CHICK	PCDH19	protocadherin 19	2276.57	2998.61	-1.317	0.000517	4	1	5281762	5230869	Q9YGR3
Q2VB18_CHICK	PUM2	pumilio homolog 2 (Drosophila)	2593.49	3244.41	-1.251	8.71e-07	3	-1	104556388	104495044	Q2VB18	Pumilio-family RNA binding repeat
P2RY8_CHICK	P2RY8	purinergic receptor P2Y, G-protein coupled, 8	321.481	471.723	-1.467	0.023	1	1	133213127	133187192	Q5ZI82	7 transmembrane receptor
Q5ZMK6_CHICK		Putative uncharacterized protein	494.692	664.688	-1.344	0.013	5	-1	17259945	17180663	Q5ZMK6	Rab-GTPase-TBC domain
Q5ZLW4_CHICK		Putative uncharacterized protein	2281.9	2998.5	-1.314	1.454e-07	2	-1	4701172	4632461	Q5ZLW4	Protein kinase domain; PB1 domain
Q5ZLU2_CHICK		Putative uncharacterized protein	4452.76	5859.94	-1.316	0.001457	7	1	25468587	25228473	Q5ZLU2	SH3 domain; BAR domain
Q5ZIH6_CHICK		Putative uncharacterized protein	476.103	575.081	-1.208	0.003685	Un_random	-1	51984765	51969014	Q5ZIH6	Retinoblastoma-associated protein A domain; Domain of unknown function
Q5F4B5_CHICK		Putative uncharacterized protein	7316.43	10241.8	-1.4	0.002814	1	-1	114910104	114866376	Q5F4B5	Flavin containing amine oxidoreductase
RILPL2	RILPL2	Rab interacting lysosomal protein-like 2	228.753	318.832	-1.394	0.041	15	1	5032268	5029136	E1C6W0	Rab interacting lysosomal protein
RAB19	RAB19	RAB19, member RAS oncogene family	12.172	33.836	-2.78	0.031	1	1	58840992	58837490	F1P278	Ras family
RAB3GAP2	RAB3GAP2	RAB3 GTPase activating protein subunit 2 (non-catalytic)	1973.12	2443.81	-1.239	0.006508	3	1	19907778	19868666	E1BVG8
RAB32	RAB32	RAB32, member RAS oncogene family	139.239	200.561	-1.44	0.014	3	1	48768101	48750095	F1NBL3	Ras family
Q5ZIP0_CHICK	RAD18	RAD18 homolog (S. cerevisiae)	167.85	210.22	-1.252	0.032	12	-1	19974905	19938397	Q5ZIP0	SAP domain; Zinc finger, C3HC4 type
RAD52_CHICK	RAD52	RAD52 homolog (S. cerevisiae)	21.132	36.672	-1.735	0.025	1	-1	62675446	62663193	P39022	Rad52/22 family double-strand break repair protein
RAD54L2	RAD54L2	RAD54-like 2 (S. cerevisiae)	1541.76	1860.36	-1.207	0.0005942	12	-1	2528761	2490213	E1C963	SNF2 family N-terminal domain; Helicase conserved C-terminal domain
RSPH1	RSPH1	radial spoke head 1 homolog (Chlamydomonas)	0.969	23.327	-24.071	0.002115	1	-1	112886352	112880093	E1BZ25	MORN repeat
RSPH4A	RSPH6A	radial spoke head 4 homolog A (Chlamydomonas)	2.35	10.162	-4.325	0.041	4	-1	62867802	62861497	E1BXJ4	Radial spokehead-like protein
RFTN2	RFTN2	raftlin family member 2	395.912	584.656	-1.477	0.0001449	7	-1	11296595	11272217	E1BZP7
ENSGALG00000003412	RALGDS	ral guanine nucleotide dissociation stimulator	3757.38	4710.31	-1.254	0.002308	17	-1	7454836	7450084	E1C4E7	RasGEF domain; Ras association
Q5ZIY0_CHICK	RGL1	ral guanine nucleotide dissociation stimulator-like 1	5825.59	7017.38	-1.205	1.6e-07	8	1	8047910	7978145	Q5ZIY0	RasGEF domain; RasGEF N-terminal motif; Ras association
RASSF7	RASSF7	Ras association (RalGDS/AF-6) domain family 7	18.562	47.413	-2.554	0.002438	5	-1	17001542	16996387	E1BTN3	Ras association
RHOJ	RHOJ	ras homolog gene family, member J	657.251	913.431	-1.39	6.066e-07	5	-1	55999107	55954460	F1NK52	Ras family
Q5ZLH6_CHICK	RASGEF1A	RasGEF domain family, member 1A	381.613	642.057	-1.682	3.347e-08	6	1	5828382	5681912	Q5ZLH6	RasGEF domain; RasGEF N-terminal motif
REST	REST	RE1-silencing transcription factor	1135.92	1535.78	-1.352	3.031e-09	4	-1	50696126	50684755	F1P4E4	Zinc-finger double domain; C2H2-type zinc finger
RLF	RLF	rearranged L-myc fusion	708.518	895.752	-1.264	0.012	23	-1	1733624	1704306	F1ND57	C2H2-type zinc finger
Q705C2_CHICK	ROR1	receptor tyrosine kinase-like orphan receptor 1	696.822	864.31	-1.24	0.001315	8	1	28809796	28767095	Q705C2	Kringle domain; Fz domain; Immunoglobulin I-set domain; Protein tyrosine kinase
RIPK4	RIPK4	receptor-interacting serine-threonine kinase 4	9.164	29.188	-3.185	0.047	1	-1	112490852	112471088	E1BZD6	Protein kinase domain; Ankyrin repeats; Ankyrin repeats
C1IEW7_CHICK	RBPJ	recombination signal binding protein for immunoglobulin kappa J region	1239.06	1657.93	-1.338	6.043e-05	4	-1	75755194	75652515	F1NIJ8	IPT/TIG domain; Beta-trefoil DNA-binding domain; LAG1, DNA binding
Q8AYS4_CHICK	RECQL	RecQ protein-like (DNA helicase Q1-like)	341.568	417.768	-1.223	0.018	1	-1	67494410	67475073	F1NPI7	DEAD/DEAH box helicase; Helicase conserved C-terminal domain
RELN_CHICK	RELN	reelin	435.364	707.522	-1.625	8.283e-05	1	-1	14213824	14017638	O93574	Human growth factor-like EGF
RGS9	RGS9	regulator of G-protein signaling 9	123.574	181.75	-1.471	0.006548	18	-1	7759891	7728156	E1BZ11	Domain found in Dishevelled, Egl-10, and Pleckstrin; Regulator of G protein signaling domain; GGL domain
RGS5	RGS5	regulator of G-protein signalling 5	11445	16341.3	-1.428	3.86e-07	8	-1	3715990	3710871	F1NXD5	Regulator of G protein signaling domain
RFX2	RFX2	regulatory factor X, 2 (influences HLA class II expression)	615.012	877.531	-1.427	0.004627	28	-1	1228576	1175469	E1BSB3	RFX DNA-binding domain; RFX1 transcription activation region
Q5ZKU2_CHICK	RFC1	replication factor C (activator 1) 1, 145kDa	888.472	1313.79	-1.479	4.757e-06	4	1	71355925	71317529	Q5ZKU2	ATPase family associated with various cellular activities; BRCA1 C Terminus; Replication factor RFC1 C terminal domain
Q5ZHL1_CHICK	RFC4	replication factor C (activator 1) 4, 37kDa	384.674	573.535	-1.491	0.0001756	9	-1	17313255	17302254	F1NEW1	ATPase family associated with various cellular activities; Replication factor C C-terminal domain
RBBP8	RBBP8	retinoblastoma binding protein 8	385.324	469.692	-1.219	0.036	2	1	106008754	105975881	E1C2F1	DNA repair protein endonuclease SAE2/CtIP C-terminus; Tumour-suppressor protein CtIP N-terminal domain
RAI14	RAI14	retinoic acid induced 14	1957.58	2666.81	-1.362	8.032e-05	Z	1	9900876	9827080	E1C6R7	Ankyrin repeats; Ankyrin repeats
RARB_CHICK	RARB	retinoic acid receptor, beta	340.936	525.483	-1.541	7.289e-07	2	1	37831454	37405241	P22448	Ligand-binding domain of nuclear hormone receptor; Zinc finger, C4 type
Q4KWZ7_CHICK	REV1	REV1, polymerase (DNA directed)	764.223	998.932	-1.307	0.0008947	1	-1	136759179	136719315	Q4KWZ7	BRCA1 C Terminus; impB/mucB/samB family; impB/mucB/samB family C-terminal
REV3L	REV3L	REV3-like, catalytic subunit of DNA polymerase zeta (yeast)	2231.38	2997.29	-1.343	3.23e-06	3	1	68828037	68760388	F1NQT0	DNA polymerase family B; DNA polymerase family B, exonuclease domain; C4-type zinc-finger of DNA polymerase delta
ARHGAP10	ARHGAP10	Rho GTPase activating protein 10	494.65	689.015	-1.393	0.002231	4	1	33243623	33115090	E1C877	SH3 domain; RhoGAP domain
Q5ZJ53_CHICK	ARHGAP25	Rho GTPase activating protein 25	946.055	1286.55	-1.36	4.41e-07	22	-1	315601	299046	Q5ZJ53	PH domain; RhoGAP domain
ARHGAP6	ARHGAP6	Rho GTPase activating protein 6	760.112	953.08	-1.254	0.006392	1	1	127935950	127872311	F1NGL1	RhoGAP domain
ARHGEF10	ARHGEF10	Rho guanine nucleotide exchange factor (GEF) 10	946.909	1361.24	-1.438	1.186e-05	3	-1	93784222	93702660	F1NNU8	RhoGEF domain
ARHGEF12	ARHGEF12	Rho guanine nucleotide exchange factor (GEF) 12	8465.54	10630.1	-1.256	1.07e-06	24	-1	3798854	3748911	F1P1Y1	PDZ domain; RhoGEF domain; Regulator of G protein signalling-like domain
ARHGEF19	ARHGEF5	Rho guanine nucleotide exchange factor (GEF) 19	2.664	11.561	-4.34	0.034	1	-1	76799747	76788630	E1C6J2	SH3 domain; RhoGEF domain
ARHG3_CHICK	ARHGEF3	Rho guanine nucleotide exchange factor (GEF) 3	1324.28	1865.47	-1.409	0.001803	12	-1	8697330	8665324	Q5ZLX4	RhoGEF domain
ARHGEF7	ARHGEF7	Rho guanine nucleotide exchange factor (GEF) 7	955.023	1403.62	-1.47	0.0002344	1	1	143671289	143564234	E1BSN8	PH domain; Calponin homology; RhoGEF domain; Variant SH3 domain
RHBDD1	RHBDD1	rhomboid domain containing 1	210.998	308.01	-1.46	0.024	9	1	10373694	10349838	E1BT32	Rhomboid family
RHPN1	RHPN1	rhophilin, Rho GTPase binding protein 1	119.872	204.088	-1.703	0.0003266	2	1	154131929	154108255	F1NY89	PDZ domain; Hr1 repeat; BRO1-like domain
Q2PBC0_CHICK	RNASEL	ribonuclease L (2',5'-oligoisoadenylate synthetase-dependent)	142.582	201.596	-1.414	0.049	8	1	5901072	5893272	Q2PBC0	Ankyrin repeat; Protein kinase domain; Ribonuclease 2-5A; Ankyrin repeats; Ankyrin repeats; Ankyrin repeats
RAVER2	RAVER2	ribonucleoprotein, PTB-binding 2	629.074	805.781	-1.281	0.008312	8	1	28986438	28964468	F1NMK1	RNA recognition motif.; RNA recognition motif.; RNA recognition motif
RRM2B	RRM2B	ribonucleotide reductase M2 B (TP53 inducible)	334.407	449.299	-1.344	0.002502	2	-1	134444648	134426713	F1P0T9	Ribonucleotide reductase, small chain
RPL36	RPL36	ribosomal protein L36	448.996	736.109	-1.639	0.004627	28	1	660425	657084	F1NP48	Ribosomal protein L36e
Q5ZHW8_CHICK	RPS14	ribosomal protein S14	3535.42	4824.33	-1.365	0.0006775	13	1	13223071	13218400	Q5ZHW8	Ribosomal protein S11
RPS20	RPS20	ribosomal protein S20	5154.78	6732.72	-1.306	0.003062	2	-1	114883844	114876693	F1NH93	Ribosomal protein S10p/S20e
RPS6KA6	RPS6KA6	ribosomal protein S6 kinase, 90kDa, polypeptide 6	174.566	238.382	-1.366	0.026	4	1	9092801	9057466	E1C7L2	Protein kinase domain; Protein kinase C terminal domain
RPS6KL1	RPS6KL1	ribosomal protein S6 kinase-like 1	197.844	352	-1.779	0.002815	5	-1	40525273	40520686	F1NAP3	Protein kinase domain
K2CO_CHICK	4732456N10Rik	RIKEN cDNA 4732456N10 gene	425.646	1511.46	-3.551	5.4e-05	E22C19W28_E50C23	-1	703948	687707	O93532	Intermediate filament protein
RNF6	RNF6	ring finger protein (C3H2C3 type) 6	504.815	620.507	-1.229	0.006797	1	1	181002908	180996488	E1C2S8	Ring finger domain
RNF169	RNF169	ring finger protein 169	262.167	329.714	-1.258	0.044	1	-1	200694028	200683301	F1P538
RNF19A	RNF19A	ring finger protein 19A	2135.56	2604.61	-1.22	6.138e-06	2	-1	134108695	134085810	F1P2D8	IBR domain
RBPMS	RBPMS	RNA binding protein with multiple splicing	932.022	1204.57	-1.292	0.039	4	-1	35889501	35887027	F1NAP9	RNA recognition motif.
RPGRIP1L	RPGRIP1L	RPGRIP1-like	61.549	127.019	-2.064	8.702e-06	11	1	5016934	4945427	F1NQN5	C2 domain; Protein of unknown function
Q5IJ76_CHICK	RUNX1T1	runt-related transcription factor 1; translocated to, 1 (cyclin D-related)	999.154	1204.97	-1.206	0.03	2	-1	129902410	129794075	F1NVJ7	MYND finger; NHR1 homology to TAF; NHR2 domain like
A8QJ84_CHICK	RUNX3	runt-related transcription factor 3	21.68	53.627	-2.474	0.00569	23	1	2784857	2691747	A8QJ84	Runt domain; Runx inhibition domain
RYR2	RYR2	ryanodine receptor 2 (cardiac)	5.84	26.629	-4.56	0.013	3	-1	38873413	38578895	F1NLZ9	Ion transport protein; SPRY domain; RIH domain; RyR domain; MIR domain; Ryanodine Receptor TM 4-6; RyR and IP3R Homology associated; Inositol 1,4,5-trisphosphate/ryanodine receptor
SIK2	SIK2	salt-inducible kinase 2	1798.59	2272.97	-1.264	0.0005677	24	1	97382	58857	E1C5R4	Protein kinase domain
SASH1	SASH1	SAM and SH3 domain containing 1	1977.81	3135.03	-1.585	0	3	1	49657953	49560261	F1NAM5	SAM domain; Variant SH3 domain; Lymphocyte signaling adaptor protein
SCARB1	SCARB1	scavenger receptor class B, member 1	710.831	875.081	-1.231	0.035	15	1	4559251	4543039	F1NAN9	CD36 family
SOSD1_CHICK	SOSTDC1	sclerostin domain containing 1	0.781	10.369	-13.274	0.02	2	-1	28413555	28409774	Q6VYA3	Sclerostin
SEC24D	SEC24D	SEC24 related gene family, member D (S. cerevisiae)	2050.75	2501.13	-1.22	0.018	4	1	56521130	56473486	E1BSP8	Gelsolin repeat; Sec23/Sec24 zinc finger; Sec23/Sec24 trunk domain; Sec23/Sec24 helical domain; Sec23/Sec24 beta-sandwich domain
SEPHS1	SEPHS1	selenophosphate synthetase 1	997.519	1214.9	-1.218	0.018	1	-1	7048203	7027739	F1N876	AIR synthase related protein, N-terminal domain; AIR synthase related protein, C-terminal domain
SEM3A_CHICK	SEMA3A	sema domain, immunoglobulin domain (Ig), short basic domain, secreted, (semaphorin) 3A	689.629	1054	-1.528	3.01e-05	1	1	9612551	9427238	Q90607	Sema domain; Plexin repeat
SEM3C_CHICK	SEMA3C	sema domain, immunoglobulin domain (Ig), short basic domain, secreted, (semaphorin) 3C	2674.84	3431.9	-1.283	0.0001205	1	1	12047200	11988976	F1P3L2	Sema domain; Immunoglobulin I-set domain
SEMA5B	SEMA5B	sema domain, seven thrombospondin repeats (type 1 and type 1-like), transmembrane domain (TM) and short cytoplasmic domain, (semaphorin) 5B	651.848	870.4	-1.335	0.023	7	-1	28230937	28132810	F1NSD7	Thrombospondin type 1 domain; Sema domain; Plexin repeat
SEMA6A	SEMA6A	sema domain, transmembrane domain (TM), and cytoplasmic domain, (semaphorin) 6A	783.202	981.479	-1.253	0.014	Z	1	70780614	70718413	E1C1C2	Sema domain; Plexin repeat
SETX	SETX	senataxin	2133.99	2616.47	-1.226	0.008144	17	-1	7149310	7123041	E1C4T7	AAA domain; AAA domain
Q91964_CHICK	SOHO-1	Sensory organ homeobox protein	105.721	197.883	-1.872	0.015	4	-1	84413010	84410097	Q91964	Homeobox domain
SNTAN_CHICK	SNTN	sentan, cilia apical structure protein	2.539	18.281	-7.2	0.018	12	1	13795261	13793144	B7FF67
STK36	STK36	serine/threonine kinase 36	84.811	141.927	-1.673	0.001416	7	-1	24014525	24003367	E1BWJ2	Protein kinase domain; HEAT repeats
SERPINB5	SERPINB5	serpin peptidase inhibitor, clade B (ovalbumin), member 5	8.68	36.246	-4.176	0.0003746	2	-1	68980648	68973916	E1BTE2	Serpin
O73840_CHICK	SERPIND1	serpin peptidase inhibitor, clade D (heparin cofactor), member 1	10.466	33.51	-3.202	0.012	15	-1	117611	111293	F1NJ16	Serpin
SERPING1	SERPING1	serpin peptidase inhibitor, clade G (C1 inhibitor), member 1, (angioedema, hereditary)	1077.68	1445.85	-1.342	0.005962	5	-1	18187747	18187499	F1NA58	Serpin
SERTAD4	SERTAD4	SERTA domain containing 4	386.59	489.892	-1.267	0.026	3	-1	23860320	23857757	F1NHW0
SETBP1	SETBP1	SET binding protein 1	488.202	644.742	-1.321	0.002541	Z	-1	2671884	2419078	E1BWZ2
SET1B_CHICK	SETD1B	SET domain containing 1B	1243.58	1555.61	-1.251	0.0003373	15	1	5730184	5686813	Q5F3P8	RNA recognition motif.; SET domain; COMPASS
C5orf35	SETD9	SET domain containing 9	124.459	190.76	-1.533	0.002535	Z	1	16827865	16675929	F1N937	SET domain
SFT2D2	SFT2D2	SFT2 domain containing 2	79.512	154.686	-1.945	0.0003245	1	-1	87448022	87440862	E1C211	Got1/Sft2-like family
STAC	STAC	SH3 and cysteine rich domain	7.337	29.522	-4.024	0.014	2	1	45868478	45819999	F1NFZ2	SH3 domain; Phorbol esters/diacylglycerol binding domain; Variant SH3 domain
SH3PXD2B	SH3PXD2B	SH3 and PX domains 2B	1029.27	1417.77	-1.377	0.0004655	13	1	8807475	8745530	E1C4J9	SH3 domain; PX domain; Variant SH3 domain
SH3BGRL2	SH3BGRL2	SH3 domain binding glutamic acid-rich protein like 2	4.336	25.302	-5.835	0.046	3	-1	82082647	82064675	F1NWJ8	SH3-binding, glutamic acid-rich protein
SH3G1_CHICK	SH3GL1	SH3-domain GRB2-like 1	1689.6	2047.44	-1.212	6.834e-05	28	-1	2032048	2006159	Q8AXV0	SH3 domain; BAR domain
SH3G3_CHICK	SH3GL3	SH3-domain GRB2-like 3	10.039	24.507	-2.441	0.012	10	1	13145325	13102065	Q8AXU9	SH3 domain; BAR domain
SHSA5_CHICK	SHISA5	shisa homolog 5 (Xenopus laevis)	4806.74	6192.57	-1.288	4.081e-05	12	-1	3493568	3482414	Q5ZIS9	Wnt and FGF inhibitory regulator
SDK1_CHICK	SDK1	sidekick cell adhesion molecule 1	1057.99	1340.15	-1.267	0.002172	14	1	3895810	3541207	Q8AV58	Fibronectin type III domain; Immunoglobulin I-set domain; Immunoglobulin domain
SDK2_CHICK	SDK2	sidekick cell adhesion molecule 2	1258.27	1946.41	-1.547	0.00128	18	-1	9067435	9042699	Q8AV57	Fibronectin type III domain; Immunoglobulin I-set domain; Immunoglobulin domain
SFXN5	SFXN5	sideroflexin 5	60.423	108.281	-1.792	0.012	4	1	93400504	93326253	E1BRX4	Tricarboxylate carrier
Q5ZJK3_CHICK	sf	signal transducer and activator of transcription 1, 91kDa	5131.06	7223.26	-1.408	0.02	7	-1	8938465	8878817	Q5ZJK3	SH2 domain; STAT protein, all-alpha domain; STAT protein, DNA binding domain; STAT protein, protein interaction domain; STAT1 TAZ2 binding domain
LOC415798	ADAMTS18	similar to ADAMTS18 protein	33.432	97.454	-2.915	7.797e-05	11	-1	15220471	15141072	E1C028	Thrombospondin type 1 domain; Reprolysin; Reprolysin family propeptide; ADAM-TS Spacer 1; PLAC
LOC776804	LOC776804	similar to ARHGAP18 protein	75.201	112.863	-1.501	0.023	Un_random	-1	6095158	6089373
LOC772349	LOC772349	similar to B3GALNT2 protein	340.555	496.473	-1.458	0.002236	3	1	39652167	39635136	F1NVX0	Galactosyltransferase
LOC776328	LOC776328	similar to basement membrane-specific heparan sulfate proteoglycan core protein	846.16	1212.39	-1.433	2.624e-05	Un_random	-1	40616633	40615852
LOC415822	LOC415822	similar to conserved hypothetical protein	1344.11	1880.55	-1.399	0.0001432	11	1	18984003	18979685	E1BS53
LOC425783	LOC425783	similar to C-type lectin-like receptor	417.972	999.776	-2.392	4.059e-07	1	1	21192	6268	E1C721	Lectin C-type domain
LOC768754	LOC768754	similar to C-type lectin-like receptor	175.771	389.353	-2.215	0.0005878	Un_random	1	19888316	19887467
LOC425174	LOC425174	similar to C-type lectin-like receptor	330.559	637.967	-1.93	0.001067	Un_random	1	36188014	36186493
LOC422229	DOCK11	similar to dedicator of cytokinesis 11	1949.8	3018.7	-1.548	0	4	1	3380795	3325083	F1N9K4	PH domain; Dedicator of cytokinesis; Domain of unknown function; C2 domain in Dock180 and Zizimin proteins
LOC776358	VOPP1	similar to Expressed sequence AW146242	109.969	149.02	-1.355	0.026	2	1	51884768	51813855	F1NGU5
LOC415669	TPPP3	similar to hypothetical protein 4922504H04	2719.08	4535.64	-1.668	0.004231	11	1	1195922	1194279	E1BR14	p25-alpha
LOC422079	ENDOV	similar to hypothetical protein FLJ35220	128.937	176.375	-1.368	0.039	18	-1	9489494	9480832	E1C197	Endonuclease V
LOC421495	C1ORF101	similar to hypothetical protein MGC33370	3.332	12.225	-3.669	0.042	3	-1	36019958	35993477	E1C4D2
LOC777149	LOC777149	similar to immunoglobulin-like receptor CHIR-B4	1.751	13.762	-7.859	0.041	Un_random	-1	6942838	6941741
LOC768469	LOC768469	similar to immunoglobulin-like receptor CHIR-B4	1.548	20.724	-13.391	0.0004865	Un_random	1	14580915	14579737
LOC416959	LOC416959	similar to iron binding protein	234.712	363.069	-1.547	0.0007259	15	-1	9181103	9169138	E1BVL8	Transferrin
LOC776686	ASPH	similar to junctional sarcoplasmic reticulum protein	1498.34	1825.69	-1.218	0.0006954	2	-1	117441128	117312762	E1C3L7	Aspartyl/Asparaginyl beta-hydroxylase; Aspartyl beta-hydroxylase N-terminal region; Tetratricopeptide repeat
LOC429509	NUP214	similar to KIAA0023	1522.19	1834.19	-1.205	0.016	17	1	6752847	6716006	F1NDW5
LOC426582	C15H12ORF51	similar to KIAA0614 protein	3202.9	3873.4	-1.209	0.031	15	-1	6416874	6379439	F1N865	HECT-domain
LOC425967	C11ORF9	similar to KIAA0954 protein	392.794	595.998	-1.517	0.024	5	-1	213058	170505	F1NT99	NDT80 / PhoG like DNA-binding family; Chaperone of endosialidase; Myelin gene regulatory factor -C-terminal domain 1; Myelin gene regulatory factor C-terminal domain 2
LOC427227	LOC427227	similar to KIAA2026 protein	416.865	519.143	-1.245	0.017	Z	-1	28361207	28359465	F1NS50
LOC415495	HAPLN3	similar to LOC446245 protein	508.279	697.489	-1.372	0.024	10	1	14732868	14732123	E1BUN0	Immunoglobulin V-set domain
LOC422298	LOC422298	similar to LOC495234 protein	307.164	426.896	-1.39	0.005472	4	-1	11308862	11292291	E1C435
LOC428073	LOC428073	similar to LOC563523 protein	517.49	696.215	-1.345	0.0007631	1	-1	174754644	174750588	F1P5A6	Fibrinogen beta and gamma chains, C-terminal globular domain
LOC770402	MAP1A	similar to long microtubule-associated protein 1A; long MAP1A	1235.09	1555.7	-1.26	0.0005378	10	-1	22401544	22354067	F1P3R3
LOC416169	LOC416169	similar to MGC83845 protein	261.733	375.591	-1.435	0.003151	13	1	4494632	4487897	F1NF58	RhoGAP domain; SAM domain
LOC427170	MAST4	similar to Microtubule-associated serine/threonine-protein kinase 4	559.061	759.397	-1.358	1.819e-05	Z	1	20907678	20638305	F1N8Z9	Protein kinase domain; PDZ domain; Domain of unknown function
LOC415414	BAIAP3	similar to Munc13-1	21.943	43.101	-1.964	0.025	10	-1	9491617	9470713	E1BQQ0
LOC772193	UNC13C	similar to Munc13-3	517.135	681.48	-1.318	0.02	10	-1	9430107	9304645	E1BSG8	Phorbol esters/diacylglycerol binding domain; C2 domain; Domain of Unknown Function; Munc13
LOC418189	LOC418189	similar to organic anion transporting polypeptide 1c1	3.32	31.602	-9.518	0.002022	1	-1	67369631	67351640	F1NPJ5	Organic Anion Transporter Polypeptide; Kazal-type serine protease inhibitor domain
LOC424916	LOC424916	similar to organic solute transporter alpha	11.041	27.858	-2.523	0.045	9	-1	16032067	16029929	E1C4J6	Organic solute transporter Ostalpha
LOC425757	LOC425757	similar to ovomacroglobulin, ovostatin	4.859	56.158	-11.557	0.0005932	1	-1	79494825	79456666	F1NEW8	Alpha-2-macroglobulin family; MG2 domain; A-macroglobulin receptor; A-macroglobulin complement component; Alpha-2-macroglobulin family N-terminal region; Alpha-macro-globulin thiol-ester bond-forming region
LOC419175	PLCG1	similar to PLCG1 variant protein	1320.74	1667.48	-1.263	0.019	20	1	4881766	4864010	F1NN68	SH2 domain; SH3 domain; C2 domain; Phosphatidylinositol-specific phospholipase C, Y domain; Phosphatidylinositol-specific phospholipase C, X domain; Phosphoinositide-specific phospholipase C, efhand-like
LOC421866	KCNQ5	similar to potassium voltage-gated channel subfamily Q member 5	84.121	113.119	-1.345	0.031	3	-1	84386027	84308195	F1P5S0	Ion transport protein; KCNQ voltage-gated potassium channel
LOC427447	RICTOR	similar to rapamycin insensitive companion of mTOR; rictor	1074.34	1447.07	-1.347	0.003666	Z	-1	11638787	11579846	F1NMJ6
LOC771432	LOC771432	similar to ribosomal protein L3	378.642	2280.54	-6.023	1.466e-06	Un_random	-1	44041105	44038649
LOC772160	PIEZO2	similar to similar to Hypothetical protein KIAA0233	726.644	1196.7	-1.647	2.018e-06	2	1	100522088	100422361	F1NVW5	Protein of unknown function
LOC423653	LOC423653	similar to slc22a15 related	67.79	130.122	-1.919	0.041	6	-1	8865302	8846981	F1NC31	Sugar
LOC769339	CES1	similar to thioesterase B	314.611	535.878	-1.703	4.152e-06	11	-1	12014720	12001166	E1BYN1	Carboxylesterase family
LOC777477	TRIO	similar to Trio splicing	5501.56	7171.47	-1.304	8.967e-08	2	-1	78368832	78186717	E1BQV1	SH3 domain; Protein kinase domain; Spectrin repeat; RhoGEF domain; Immunoglobulin I-set domain; Divergent CRAL/TRIO domain
LOC771566	LOC771566	similar to ubiquitin-activating enzyme E1C (UBA3 homolog, yeast)	176.297	288.582	-1.637	0.027	12	-1	15735174	15728163	F1P4G8	ThiF family; Repeat in ubiquitin-activating; E2 binding domain; Ubiquitin-activating enzyme active site
LOC428660	LOC428660	similar to very large inducible GTPase-1	173.774	309.7	-1.782	0.02	3	-1	107806664	107803848	F1NHR3
LOC422310	LOC422310	similar to Zinc finger protein 534	22.604	64.062	-2.834	0.006284	4	-1	11543352	11536786	E1BZV5	Zinc-finger double domain
SIN3A	SIN3A	SIN3 homolog A, transcription regulator (yeast)	1676.3	2171.46	-1.295	0.0001398	10	-1	3543664	3523402	E1BX21	Paired amphipathic helix repeat; Sin3 family co-repressor
SSBP2	SSBP2	single-stranded DNA binding protein 2	123.847	180.574	-1.458	0.00675	Z	1	62359966	62115301	F1NTD5	Single-stranded DNA binding protein, SSDP
STEAP2	STEAP2	six transmembrane epithelial antigen of the prostate 2	291.025	415.568	-1.428	0.003912	2	1	21620656	21614357	E1BTX2	Ferric reductase like transmembrane component; NADP oxidoreductase coenzyme F420-dependent
SSH1	SSH1	slingshot homolog 1 (Drosophila)	1024.95	1253.65	-1.223	7.084e-05	15	-1	6728818	6706741	F1NMW4	Dual specificity phosphatase, catalytic domain; DEK C terminal domain
SLITRK4	SLITRK4	SLIT and NTRK-like family, member 4	1.224	9.797	-8.001	0.039	4	1	9988085	9985572	E1C125	Leucine rich repeat N-terminal domain; Leucine rich repeat
Q56I98_CHICK	SMAD9	SMAD family member 9	67.836	137.606	-2.028	0.027	1	1	176700537	176679640	Q56I98	MH1 domain; MH2 domain
SMG6	SMG6	Smg-6 homolog, nonsense mediated mRNA decay factor (C. elegans)	825.965	1048.11	-1.269	0.016	19	-1	5581528	5491827	E1C510	Est1 DNA/RNA binding domain; Telomerase activating protein Est1; PIN domain
SNRK	SNRK	SNF related kinase	2700.91	3311.83	-1.226	0.001833	2	-1	41058025	41034571	F1NZ22	Protein kinase domain
SCNNA_CHICK	SCNN1A	sodium channel, non-voltage-gated 1 alpha subunit	89.029	199.318	-2.239	6.328e-05	1	1	80045394	80034908	F1NWL3	Amiloride-sensitive sodium channel
SLC1A4	SLC1A4	solute carrier family 1 (glutamate/neutral amino acid transporter), member 4	297.195	389.608	-1.311	0.048	3	1	9864702	9840224	E1BRV6	dicarboxylate symporter family
Q5ZM12_CHICK	SLC12A7	solute carrier family 12 (potassium/chloride transporters), member 7	756.334	917.514	-1.213	0.024	2	1	56660224	56586378	Q5ZM12	Amino acid permease
SLC12A2	SLC12A2	solute carrier family 12 (sodium/potassium/chloride transporters), member 2	983.538	1282.02	-1.303	1.223e-05	Z	1	55625946	55570989	F1NR57	Amino acid permease; Amino acid permease N-terminal
SLC15A2	SLC15A2	solute carrier family 15 (H+/peptide transporter), member 2	54.128	140.819	-2.602	3.668e-06	7	1	28008483	27969650	E1BUT2	POT family
Q90WH8_CHICK	SLC15A1	solute carrier family 15 (oligopeptide transporter), member 1	1.394	14.977	-10.741	0.04	1	1	149041057	149017023	Q90WH8	POT family
SLC16A2	SLC16A2	solute carrier family 16, member 2 (monocarboxylic acid transporter 8)	510.536	749.418	-1.468	0.0005677	4	1	12425493	12405103	E1C3S1	Major Facilitator Superfamily
SLC18A1	SLC18A1	solute carrier family 18 (vesicular monoamine), member 1	199.057	321.354	-1.614	0.0005173	22	1	1596081	1590325	E1BWE7	Major Facilitator Superfamily
Q5W4T3_CHICK	OCTN2	solute carrier family 22 (organic cation/carnitine transporter), member 5	1171.24	1459.06	-1.246	0.012	13	1	17422413	17398703	Q5W4T3	Sugar
SLC25A21	SLC25A21	solute carrier family 25 (mitochondrial oxodicarboxylate carrier), member 21	18.693	43.327	-2.318	0.042	5	-1	39355924	39126388	E1C4I9	Mitochondrial carrier protein
SLC25A43	SLC25A43	solute carrier family 25, member 43	199.941	270.943	-1.355	0.007261	4	-1	16713741	16697566	E1BX35	Mitochondrial carrier protein
SLC26A2	SLC26A2	solute carrier family 26 (sulfate transporter), member 2	214.023	272.362	-1.273	0.036	13	1	8536309	8532447	F1P0S1	Sulfate transporter family; STAS domain; Sulfate transporter N-terminal domain with GLY motif
SLC26A9	SLC26A9	solute carrier family 26, member 9	3.808	50.738	-13.324	0.033	26	-1	2143284	2131520	E1C2B7	Sulfate transporter family; STAS domain; Sulfate transporter N-terminal domain with GLY motif
SLC37A2	SLC37A2	solute carrier family 37 (glycerol-3-phosphate transporter), member 2	752.694	1073.76	-1.427	0.007672	24	-1	224142	216137	E1C5M0	Major Facilitator Superfamily
SLC38A1	SLC38A1	solute carrier family 38, member 1	609.925	866.312	-1.42	0.001123	1	-1	32761589	32729326	F1NYN5	Transmembrane amino acid transporter protein
SLC4A11	SLC4A11	solute carrier family 4, sodium borate transporter, member 11	1118.8	1807.97	-1.616	6.043e-05	4	-1	92426239	92342131	E1BUN9	Phosphoenolpyruvate-dependent sugar phosphotransferase system, EIIA 2; HCO3- transporter family
SLC44A1	SLC44A1	solute carrier family 44, member 1	1398.85	1823.73	-1.304	0.006241	Z	1	53865750	53821299	F1NU04	Plasma-membrane choline transporter
SLC45A1	SLC45A1	solute carrier family 45, member 1	759.857	919.469	-1.21	0.017	21	-1	196137	188316	F1NLB2	Major Facilitator Superfamily
SLC5A9	SLC5A9	solute carrier family 5 (sodium/glucose cotransporter), member 9	8.238	21.508	-2.611	0.034	8	1	23360744	23338752	F1NNK3	solute symporter family
CTR2_CHICK	SLC7A2	solute carrier family 7 (cationic amino acid transporter, y+ system), member 2	156.71	236.187	-1.507	0.012	4	-1	64887385	64871641	F1NW41	Amino acid permease; C-terminus of AA_permease
SLC7A7	SLC7A7	solute carrier family 7 (cationic amino acid transporter, y+ system), member 7	147.659	431.272	-2.921	0	2	1	129053387	129040713	F1NX29	Amino acid permease
SLC7A10	SLC7A10	solute carrier family 7, (neutral amino acid transporter, y+ system) member 10	31.656	102.921	-3.251	6.901e-07	11	-1	10785949	10771536	F1NHE4	Amino acid permease
Q9YH84_CHICK	SLC8A1	solute carrier family 8 (sodium/calcium exchanger), member 1	934.867	1155.12	-1.236	0.025	3	1	17337660	17262168	Q9YH84	Sodium/calcium exchanger protein
SLCO2A1	SLCO2A1	solute carrier organic anion transporter family, member 2A1	569.187	960.349	-1.687	1.446e-06	9	1	5622484	5598038	E1BZ96	Organic Anion Transporter Polypeptide; Kazal-type serine protease inhibitor domain
SLCO2B1	SLCO2B1	solute carrier organic anion transporter family, member 2B1	3344.48	4514.52	-1.35	0.0001629	1	-1	200957912	200926115	E1C5S3	Organic Anion Transporter Polypeptide; Kazal-type serine protease inhibitor domain
SORCS2	SORCS2	sortilin-related VPS10 domain containing receptor 2	217.507	307.677	-1.415	0.007418	4	1	83498398	83398235	F1N8X3	PKD domain
SNX16	SNX16	sorting nexin 16	106.442	162.365	-1.525	0.026	2	-1	126261833	126243919	E1C244	PX domain
SP4	SP4	Sp4 transcription factor	398.168	483.407	-1.214	0.048	2	1	30456919	30435190	F1NTA3	Zinc-finger double domain
SMOC2	SMOC2	SPARC related modular calcium binding 2	1091.02	1634.27	-1.498	1.2e-07	3	-1	43627030	43490701	E1C3M9	Thyroglobulin type-1 repeat; Kazal-type serine protease inhibitor domain; Secreted protein acidic and rich in cysteine Ca binding region
SPC25	SPC25	SPC25, NDC80 kinetochore complex component, homolog (S. cerevisiae)	48.581	92.328	-1.901	0.023	7	1	20398406	20394873	E1C4Y2	Chromosome segregation protein Spc25
ENSGALG00000011811	SYNE2	spectrin repeat containing, nuclear envelope 2	12225.5	15831.2	-1.295	0.000567	5	-1	55743889	55583780	E1BZI5	Calponin homology; Spectrin repeat; Nuclear envelope localisation domain
SPTBN5	SPTBN5	spectrin, beta, non-erythrocytic 5	198.741	313.219	-1.576	0.000142	5	-1	27457755	27367289	F1NV58	PH domain; Calponin homology; Spectrin repeat
SPEN	SPEN	spen homolog, transcriptional regulator (Drosophila)	5936.68	8152.35	-1.373	1.892e-11	21	1	4305510	4247242	E1BV40	RNA recognition motif.; SPOC domain
SPAG6	SPAG6	sperm associated antigen 6	6.901	41.913	-6.073	0.0007936	2	-1	17649556	17616826	E1C6P7	Armadillo/beta-catenin-like repeat
SPATA20	SPATA20	spermatogenesis associated 20	570.081	804.591	-1.411	0.018	18	-1	10275092	10270565	F1NIQ1	Protein of unknown function, DUF255
SPHKAP	SPHKAP	SPHK1 interactor, AKAP domain containing	4.816	30.306	-6.292	0.007095	9	-1	10700923	10650507	F1NAV5	A-kinase anchor protein 110 kDa
SKA3	SKA3	spindle and kinetochore associated complex subunit 3	28.638	56.897	-1.987	0.014	1	1	182915266	182905839	E1C2J3
SPON1_CHICK	SPON1	spondin 1, extracellular matrix protein	2867.84	6431.37	-2.243	1.21e-05	5	1	6472110	6302971	Q9W770	Thrombospondin type 1 domain; Reeler domain; Spondin_N
SPON2	SPON2	spondin 2, extracellular matrix protein	4544.89	8509.45	-1.872	0.001806	4	1	88035551	88029750	E1C5D1	Spondin_N
SOX9_CHICK	SOX9	SRY (sex determining region Y)-box 9	72.804	172.84	-2.374	0.026	18	1	8815458	8812397	P48434	HMG; Sox developmental protein N terminal
STAB1	STAB1	stabilin 1	16581.1	20066.7	-1.21	0.000402	12	1	639445	591567	F1NPG7	Extracellular link domain; Fasciclin domain; EGF domain
STEAP4	STEAP4	STEAP family member 4	12.087	39.468	-3.265	0.023	2	-1	20955707	20951543	E1BUG3	Ferric reductase like transmembrane component; NADP oxidoreductase coenzyme F420-dependent
SARM1	SARM1	sterile alpha and TIR motif containing 1	281.373	414.554	-1.473	0.046	19	1	5620110	5614740	E1C797	SAM domain; TIR domain
SOAT1	SOAT1	sterol O-acyltransferase 1	1187.6	1448.62	-1.22	0.007038	8	-1	6492634	6470468	E1BTG6	MBOAT, membrane-bound O-acyltransferase family
STIM2	STIM2	stromal interaction molecule 2	622.669	795.158	-1.277	0.031	4	-1	75486389	75457369	F1NIK8	SAM domain
Q5ZM77_CHICK	SMC4	structural maintenance of chromosomes 4	993.326	1301.09	-1.31	0.021	9	-1	23747331	23715675	F1P3C6	RecF/RecN/SMC N terminal domain; SMC proteins Flexible Hinge Domain
SMC5_CHICK	SMC5	structural maintenance of chromosomes 5	597.326	751.869	-1.259	0.026	Z	1	34685358	34628291	F1P1S9	RecF/RecN/SMC N terminal domain
SUCNR1	SUCNR1	succinate receptor 1	73.992	176.575	-2.386	7.405e-05	9	-1	25012664	25011741	F1NBC7	7 transmembrane receptor
SI	SI	sucrase-isomaltase (alpha-glucosidase)	2.33	14.074	-6.041	0.022	9	1	22756911	22714261	E1BVF4	Trefoil; Glycosyl hydrolases family 31
SQRDL	SQRDL	sulfide quinone reductase-like (yeast)	891.434	1357.99	-1.523	0.0001207	10	1	12389354	12377090	E1C7L3	Pyridine nucleotide-disulphide oxidoreductase
SENP7	SENP7	SUMO1/sentrin specific peptidase 7	300.48	434.417	-1.446	0.016	1	-1	88630982	88608597	F1NT02	Ulp1 protease family, C-terminal catalytic domain
ST5	ST5	suppression of tumorigenicity 5	1822.53	2369.81	-1.3	1.973e-06	5	1	10700711	10640752	F1N8Z5	DENN; dDENN domain; uDENN domain
SVEP1	SVEP1	sushi, von Willebrand factor type A, EGF and pentraxin domain containing 1	5848.51	8452.45	-1.445	7.658e-14	Z	-1	65202109	65094471	F1NE59	EGF-like domain; Sushi domain; von Willebrand factor type A domain; Pentaxin family; HYR domain; GCC2 and GCC3; EGF domain
SRPX	SRPX	sushi-repeat-containing protein, X-linked	2227.13	3555.68	-1.597	3.413e-07	1	1	116600175	116581253	F1NUG5	Sushi domain; HYR domain; Domain of unknown function
SVOPL	SVOPL	SVOP-like	0.599	10.637	-17.748	0.003697	1	1	58430567	58414936	E1BVZ2	Major Facilitator Superfamily
SMARCD3	SMARCD3	SWI/SNF related, matrix associated, actin dependent regulator of chromatin, subfamily d, member 3	441.575	631.335	-1.43	0.000382	2	-1	114837	30871	F1NJN5	SWIB/MDM2 domain
SYNJ2	SYNJ2	synaptojanin 2	521.043	713.918	-1.37	7.084e-05	3	1	53758648	53695197	E1BTW4	SacI homology domain; Endonuclease/Exonuclease/phosphatase family; Domain of unknown function
SYT11	SYT11	synaptotagmin XI	579.494	752.154	-1.298	0.017	25	1	1575809	1571326
SYTL2	SYTL2	synaptotagmin-like 2	272.872	404.646	-1.483	0.001316	1	-1	194854196	194842125	F1NAL3	C2 domain
SYTL4	SYTL4	synaptotagmin-like 4 (granuphilin-a)	623.087	837.051	-1.343	0.007414	4	1	5189793	5183290	E1C883	C2 domain
SDC3_CHICK	SDC3	syndecan 3	2149.83	3039.46	-1.414	0.013	23	-1	432268	412674	P26261	Syndecan domain
Q90662_CHICK	SYNM	synemin, intermediate filament protein	2268.17	2898.86	-1.278	0.02	10	1	18924669	18889780	Q90662	Intermediate filament protein
TRA@	TRA@	T cell receptor alpha locus	312.691	586.909	-1.877	1.823e-05	27	-1	141109	138520	E1BSM7
Q5ZIA8_CHICK	TAPBPL	TAP binding protein-like	465.659	614.129	-1.319	0.018	1	1	80018519	80009262	Q5ZIA8	Immunoglobulin C1-set domain; Immunoglobulin V-set domain
TTBK2	TTBK2	tau tubulin kinase 2	188.656	272.708	-1.446	0.000126	5	-1	28112300	28056314	E1BWR4	Protein kinase domain
TBC1D12	TBC1D12	TBC1 domain family, member 12	1635.98	2010.33	-1.229	0.02	6	1	21167952	21153834	F1NWC3	Rab-GTPase-TBC domain
TBC1D19	TBC1D19	TBC1 domain family, member 19	164.268	287.602	-1.751	0.002645	4	-1	75604181	75544190	F1NIK6	Rab-GTPase-TBC domain
TBC1D5	TBC1D5	TBC1 domain family, member 5	1270.34	1528.34	-1.203	0.018	2	-1	34885494	34607767	E1BRI4	Rab-GTPase-TBC domain
TBC1D8	TBC1D8	TBC1 domain family, member 8 (with GRAM domain)	589.937	762.314	-1.292	1.122e-05	1	-1	137561174	137511296	F1P4V5	Rab-GTPase-TBC domain; GRAM domain
Q4TVR1_CHICK	TBX18	T-box 18	360.172	711.274	-1.975	0	3	1	79984404	79961977	Q4TVR1	T-box
TBX4	TBX4	T-box 4	24.232	49.288	-2.034	0.05	19	-1	7565605	7545815	E1C1W1	T-box
TIAM2	TIAM2	T-cell lymphoma invasion and metastasis 2	768.116	951.381	-1.239	0.016	3	1	52492548	52406735	F1NKH5	PH domain; PDZ domain; RhoGEF domain
TSHZ1	TSHZ1	teashirt family zinc finger 1	253.073	334.505	-1.322	0.039	2	-1	93687699	93685264	E1BWB0	C2H2 type zinc-finger
TSHZ2	TSHZ2	teashirt family zinc finger 2	422.994	592.455	-1.401	2.54e-06	20	-1	12649165	12646091	F1NNH5	C2H2 type zinc-finger
TEKT1	TEKT1	tektin 1	20.381	43.06	-2.113	0.047	19	-1	9885923	9880134	F1NAV0	Tektin family
Q5F3K6_CHICK	TTI1	TELO2 interacting protein 1	547.857	694.648	-1.268	0.013	20	1	10397446	10357891	Q5F3K6
A5HUM6_CHICK	TNXB	Tenascin X B	26620.2	48496.8	-1.822	0.0003658	16	1	27906	19936	F1NS75	Fibronectin type III domain
TNS3	TNS3	tensin 3	1557.9	2115.21	-1.358	2.001e-06	2	-1	56316466	56177123	F1NE19	SH2 domain; Phosphotyrosine-binding domain; C2 domain of PTEN tumour-suppressor protein
TES_CHICK	TES	testis derived transcript (3 LIM domains)	1240.1	1668.95	-1.346	0.002053	1	-1	26994600	26969523	Q90YH9	LIM domain; PET Domain
ENSGALG00000004073	TET1	tet methylcytosine dioxygenase 1	433.852	623.48	-1.437	0.001107	6	1	11813780	11778850	E1BYY9	Oxygenase domain of the 2OGFeDO superfamily
TSPAN1	TSPAN1	tetraspanin 1	3.81	34.687	-9.105	0.01	8	1	22208174	22204516	F1NBL2	Tetraspanin family
Q5ZJ30_CHICK	TSPAN15	tetraspanin 15	49.229	83.157	-1.689	0.031	6	1	12028758	12016784	Q5ZJ30	Tetraspanin family
TSPAN4	TSPAN4	tetraspanin 4	1912.03	2326.39	-1.217	0.021	5	-1	16539581	16318397	E1BVM3	Tetraspanin family
TTC21B	TTC21B	tetratricopeptide repeat domain 21B	566.867	726.593	-1.282	0.002861	7	1	21163008	21131985	F1NPR6	Tetratricopeptide repeat; Tetratricopeptide repeat; Tetratricopeptide repeat; Tetratricopeptide repeat; TPR repeat; Tetratricopeptide repeat
TTC26	TTC26	tetratricopeptide repeat domain 26	126.853	189.295	-1.492	0.047	1	1	50931113	50885643	F1NK58	TPR repeat
TTC28	TTC28	tetratricopeptide repeat domain 28	2914.67	3549.01	-1.218	5.969e-07	15	-1	7913373	7795646	F1NG87	Tetratricopeptide repeat; Tetratricopeptide repeat; CHAT domain; Tetratricopeptide repeat; TPR repeat; Tetratricopeptide repeat
TANC1	TANC1	tetratricopeptide repeat, ankyrin repeat and coiled-coil containing 1	2407.82	3063.6	-1.272	0.0014	7	1	38166235	38119108	E1C607	Ankyrin repeats; TPR repeat; Ankyrin repeats; Ankyrin repeats
AKR_CHICK	TGIF1	TGFB-induced factor homeobox 1	354.2	488.374	-1.379	0.002855	2	-1	103929324	103921071	Q90655	Homeobox KN domain
THSD1	THSD1	thrombospondin, type I, domain containing 1	624.952	770.344	-1.233	0.006355	1	1	174745747	174725952	E1BUY1	Thrombospondin type 1 domain
THSD4	THSD4	thrombospondin, type I, domain containing 4	650.762	924.763	-1.421	2.183e-06	10	1	7559023	7324610	F1NVQ5	Thrombospondin type 1 domain; ADAM-TS Spacer 1; PLAC
THY1_CHICK	THY1	Thy-1 cell surface antigen	8209.75	10200.5	-1.242	0.031	24	1	4210104	4207541	Q07212	Immunoglobulin V-set domain
Q5ZI21_CHICK	TK2	thymidine kinase 2, mitochondrial	730.239	1048.13	-1.435	0.00016	11	1	12342668	12312677	Q5ZI21	Deoxynucleoside kinase
TRAF6	TRAF6	TNF receptor-associated factor 6	743.696	921.65	-1.239	0.003225	5	-1	21198201	21187503	E1C626	MATH domain; TRAF-type zinc finger; Ring finger domain
Q5F355_CHICK	TTPAL	tocopherol (alpha) transfer protein-like	503.717	651.813	-1.294	0.048	20	-1	5378966	5370743	Q5F355	CRAL/TRIO domain; CRAL/TRIO, N-terminal domain
C4PCK0_CHICK	TLR5	toll-like receptor 5	134.622	224.922	-1.671	0.03	3	1	18978530	18975945	C4PCK0	Leucine Rich Repeat; TIR domain; Leucine rich repeat
TRAF3IP2	TRAF3IP2	TRAF3 interacting protein 2	757.077	1104	-1.458	1.862e-06	3	1	68681452	68663935	F1NQU5	SEFIR domain
TFCP2L1	TFCP2L1	transcription factor CP2-like 1	60.407	93.544	-1.549	0.044	7	-1	27640085	27611075	E1C1L2	CP2 transcription factor
TADA1L	TADA1	transcriptional adaptor 1 (HFI1 homolog, yeast)-like	370.164	455.762	-1.231	0.004175	8	1	4354168	4344436	E1C5L9	Transcriptional regulator of RNA polII, SAGA, subunit
Q5ZKZ7_CHICK	TBL1XR1	transducin (beta)-like 1 X-linked receptor 1	1030.14	1265.82	-1.229	0.017	9	1	19387696	19274096	F1NLX1	WD domain, G-beta repeat; LisH
TGFB2_CHICK	TGFB2	transforming growth factor, beta 2	833.203	1312.17	-1.575	0	3	-1	20539801	20477096	P30371	Transforming growth factor beta like domain; TGF-beta propeptide
TGFR2_CHICK	TGFBR2	transforming growth factor, beta receptor II (70/80kDa)	8080.43	10615.7	-1.314	0.0001584	2	1	39873178	39810472	Q90999	Protein kinase domain; Transforming growth factor beta receptor 2 ectodomain
Q5XUL8_CHICK	TRPC1	transient receptor potential cation channel, subfamily C, member 1	1608.59	2083.33	-1.295	0.0001977	9	1	11636403	11615429	Q6DMS2	Ion transport protein; Transient receptor ion channel II; Ankyrin repeats
TMCO7	TMCO7	transmembrane and coiled-coil domains 7	813.699	1089.74	-1.339	0.036	11	1	20865629	20838992	F1NUN4	Domain of unknown function; Protein of unknown function
TMBIM4	TMBIM4	transmembrane BAX inhibitor motif containing 4	1499.58	1983.86	-1.323	0.0005866	1	-1	36246238	36238957	E1C1Z9	Inhibitor of apoptosis-promoting Bax1
TMC3	TMC3	transmembrane channel-like 3	6.449	34.012	-5.274	0.0001786	10	1	13794880	13777658	F1P3J9	TMC domain
Q5ZKC8_CHICK	TMED8	transmembrane emp24 protein transport domain containing 8	475.584	599.131	-1.26	2.678e-05	5	-1	41625483	41619666	Q5ZKC8	Golgi-dynamics membrane-trafficking
TMPRSS9	TMPRSS9	transmembrane protease, serine 9	9.563	55.615	-5.816	0.00524	28	1	612229	599616	F1NP62	Low-density lipoprotein receptor domain class A; Trypsin
TMEM118	RNFT2	transmembrane protein 118	215.386	270.646	-1.257	0.045	15	-1	11741651	11719862	F1NDS9	Ring finger domain
TMEM132E	TMEM132E	transmembrane protein 132E	488.166	853.486	-1.748	3.106e-05	19	-1	4732886	4722040	F1P195
TMEM140	TMEM140	transmembrane protein 140	238.122	398.311	-1.673	0.0001027	1	-1	49801264	49797753	E1BSJ4
TMEM14C	TMEM14C	transmembrane protein 14C	389.905	615.839	-1.579	0.014	2	1	63251770	63246781	F1NWB5	Transmembrane proteins 14C
T229B_CHICK	TMEM229B	transmembrane protein 229B	299.834	471.417	-1.572	2.114e-05	5	-1	31048546	31043833	Q5F3L7	Protein of unknown function
TMEM74	TMEM74	transmembrane protein 74	8.589	19.743	-2.299	0.022	2	-1	137670312	137669362	E1BRW5
TMEM90A	SYNDIG1L	transmembrane protein 90A	18.105	40.028	-2.211	0.018	5	-1	40298794	40294510	E1BZT0	Interferon-induced transmembrane protein
TTHY_CHICK	TTR	transthyretin	19.373	63.583	-3.282	0.01	2	1	109308885	109300074	P27731	HIUase/Transthyretin family
Q5F3E9_CHICK	TNRC18	trinucleotide repeat containing 18	5104.86	6690.05	-1.311	0.002861	14	-1	4138288	4096987	F1NMC9	BAH domain
TNRC6C	TNRC6C	trinucleotide repeat containing 6C	2315.62	2850.8	-1.231	1.083e-07	18	1	4041331	4007343	F1NI60	UBA/TS-N domain; Argonaute hook; M domain of GW182; RNA recognition motif.
TRIM2	TRIM2	tripartite motif-containing 2	290.521	428.593	-1.475	0.0004458	4	1	20948893	20911707	F1NEW3	Filamin/ABP280 repeat; B-box zinc finger; NHL repeat; Zinc finger, C3HC4 type
TPBG	TPBG	trophoblast glycoprotein	44.329	73.032	-1.647	0.007744	3	-1	80957740	80957576	F1NXV2
TSK_CHICK	TSKU	tsukushi small leucine rich proteoglycan homolog (Xenopus laevis)	747.811	1177.2	-1.574	3.929e-08	1	-1	198373299	198371870	F1NDH7	Leucine rich repeat
TULP4	TULP4	tubby like protein 4	230.884	336.169	-1.456	0.015	3	1	53934263	53929595	F1P3I6	Tub family
TPPP	TPPP	tubulin polymerization promoting protein	146.361	290.552	-1.985	0.0004	2	1	56792551	56762874	E1C6P4	p25-alpha
TTLL13	TTLL13	tubulin tyrosine ligase-like family, member 13	90.787	132.175	-1.456	0.024	10	1	22218735	22209734	F1P1K7	Tubulin-tyrosine ligase family
Q7T1F2_CHICK	TNFSF10	tumor necrosis factor (ligand) superfamily, member 10	1365.72	1915.45	-1.403	6.524e-08	9	1	20843107	20835826	Q7T1F2	TNF(Tumour Necrosis Factor) family
Q9IAR7_CHICK	TNFRSF10B	tumor necrosis factor receptor superfamily, member 10b	133.94	219.427	-1.638	0.025	22	1	1286445	1282197	Q9IAR7	TNFR/NGFR cysteine-rich region; Death domain
TNFRSF21	TNFRSF21	tumor necrosis factor receptor superfamily, member 21	2160.43	2641.45	-1.223	0.004232	3	-1	112790191	112761243	F1NEY5
TWSG1_CHICK	TWSG1	twisted gastrulation homolog 1 (Drosophila)	1036.34	1360.26	-1.313	1.36e-06	2	-1	101242302	101222288	Q98T89	Twisted gastrulation
TPST1	TPST1	tyrosylprotein sulfotransferase 1	1452.88	1858.16	-1.279	0.01	19	1	4983646	4968514	E1C200	Sulfotransferase family
UBASH3A	UBASH3A	ubiquitin associated and SH3 domain containing, A	120.022	182.938	-1.524	0.036	1	1	112866703	112848817	E1BZ27	Histidine phosphatase superfamily; UBA/TS-N domain; Variant SH3 domain
UBAP1	UBAP1	ubiquitin associated protein 1	388.273	520.541	-1.341	0.003083	Z	1	7063940	7048173	E1BSM2	UBA/TS-N domain
UBXD3	UBXN10	UBX domain containing 3	34.724	65.743	-1.893	0.04	21	1	4909957	4909112	E1BY34	UBX domain
UBXD7	UBXN7	UBX domain containing 7	360.815	438.13	-1.214	0.001869	9	1	5779914	5760252	E1BTX4	UBX domain; Thioredoxin-like
UGT1A9	LOC771039	UDP glucuronosyltransferase 1 family, polypeptide A9	0.954	13.408	-14.051	0.012	7	-1	5817899	5795449	E1BTJ5	UDP-glucoronosyl and UDP-glucosyl transferase
Q98TB5_CHICK	UGT8	UDP glycosyltransferase 8	35.52	67.496	-1.9	0.039	4	-1	57837114	57812083	Q98TB5	UDP-glucoronosyl and UDP-glucosyl transferase
LOC417962	LOC417962	uncharacterized LOC417962	108.712	191.827	-1.765	1.04e-05	1	-1	50134515	50128347	E1BQK1
LOC425809	LOC425809	uncharacterized LOC425809	368.329	2412.93	-6.551	1.153e-05	Un_random	1	19679361	19672655
LOC426064	LOC426064	uncharacterized LOC426064	908.335	1211.38	-1.334	0.015	E64_random	-1	24789	74
LOC426148	LOC426148	uncharacterized LOC426148	9.645	36.787	-3.814	0.014	Un_random	-1	36832849	36830486
ENSGALG00000024463		Uncharacterized protein	90.42	135.853	-1.502	0.003062	2	-1	19369585	19359291	F1NQV9	Lectin C-type domain
ENSGALG00000024420		Uncharacterized protein	3.192	25.226	-7.903	0.001865	16_random	1	191196
ENSGALG00000024337		Uncharacterized protein	11.414	90.678	-7.945	0.003771	6	-1	5538245	5529866	F1NKG1
ENSGALG00000024301		Uncharacterized protein	370.401	624.992	-1.687	5.712e-07	23	-1	3111560	3110689	E1BRE8
ENSGALG00000024169		Uncharacterized protein	446.766	578.301	-1.294	0.0008721	24	-1	4118091	4115442	E1C6J8
ENSGALG00000024092		Uncharacterized protein	29.785	68.068	-2.285	0.042	23	-1	5526328	5524911	F1P5X0
ENSGALG00000024055		Uncharacterized protein	4.282	31.707	-7.405	0.037	14	-1	6043700	6039082	E1C8R2
ENSGALG00000023946		Uncharacterized protein	6.904	28.752	-4.165	0.031	26	-1	2523823	2512666	F1P387
ENSGALG00000023944		Uncharacterized protein	575.393	808.423	-1.405	0.034	9	1	14015874	14014490	E1C3H2
ENSGALG00000023852		Uncharacterized protein	58.714	123.397	-2.102	0.047	1	1	6080506	6079797	F1P031
ENSGALG00000023825		Uncharacterized protein	751.782	933.423	-1.242	0.018	27	1	4385544	4382290	E1BSN6
ENSGALG00000023794		Uncharacterized protein	385.506	544.457	-1.412	0.0006156	8	1	4978441	4977612	E1BUL3
ENSGALG00000023656		Uncharacterized protein	293.834	469.969	-1.599	0.038	19	-1	6706937	6662397	E1BTB0	Lipoma HMGIC fusion partner-like protein
ENSGALG00000023655		Uncharacterized protein	365.354	558.017	-1.527	3.86e-07	4	-1	12429044	12428109	E1BTB1
ENSGALG00000023634		Uncharacterized protein	1436.86	1846.14	-1.285	0.013	17	1	7448889	7448263	E1BVQ8
ENSGALG00000023633		Uncharacterized protein	753.703	976.144	-1.295	2.155e-06	Z	1	8337639	8336146	F1NUB9
ENSGALG00000023600		Uncharacterized protein	0.599	7.369	-12.295	0.019	7	1	12081539	12081086	E1BXL7
ENSGALG00000023552		Uncharacterized protein	0.3	7.775	-25.948	0.04	Z	1	10199129	10157826	F1NN22	Adenylate kinase
ENSGALG00000023523		Uncharacterized protein	3.411	12.462	-3.654	0.041	19	1	8713105	8712265	F1NQY3
ENSGALG00000023471		Uncharacterized protein	531.176	734.381	-1.383	0.007378	3	1	18056340	18055327	F1NKD6
ENSGALG00000023386		Uncharacterized protein	101.34	212.666	-2.099	5.545e-10	15	1	7753564	7727271	E1BSG0
ENSGALG00000023340		Uncharacterized protein	746.314	1111.72	-1.49	1.267e-05	10	-1	19835536	19833755	E1BX61
ENSGALG00000023303		Uncharacterized protein	10.661	32.987	-3.094	0.03	3	-1	27087162
ENSGALG00000023264		Uncharacterized protein	467.604	698.896	-1.495	3.831e-05	10	-1	21894546	21870287	F1P1R8
ENSGALG00000023204		Uncharacterized protein	245.619	342.352	-1.394	0.003889	10	1	22353971	22351567	F1NCR7
ENSGALG00000023202		Uncharacterized protein	60.91	98.127	-1.611	0.017	7	-1	27030309	27029368	E1C776
ENSGALG00000023141		Uncharacterized protein	34.08	120.337	-3.531	0	8	1	29955615	29954997	E1C1E2
ENSGALG00000023115		Uncharacterized protein	179.116	242.236	-1.352	0.01	Z	-1	53557333	53544880	E1C2W5
ENSGALG00000023088		Uncharacterized protein	10.751	59.382	-5.523	0.001432	2	1	41596190	41594398	E1C5G7	von Willebrand factor type A domain
ENSGALG00000023027		Uncharacterized protein	645.933	981.25	-1.519	0.0002731	5	-1	54098246	54096181	E1C0A6
ENSGALG00000022978		Uncharacterized protein	1.561	10.022	-6.422	0.008403	3	-1	70816125	70809849	E1C4Z5
ENSGALG00000022794		Uncharacterized protein	97.215	260.93	-2.684	7.913e-08	2	1	125919978	125919103	F1NB41
ENSGALG00000022782		Uncharacterized protein	592.862	857.578	-1.447	5.972e-08	2	1	134189530	134187736	F1NBP8
ENSGALG00000022741		Uncharacterized protein	11.82	33.612	-2.844	0.005828	1	-1	164217471
ENSGALG00000022661		Uncharacterized protein	135.831	247.913	-1.825	1.107e-09	12	1	1138721	1137980	E1C5S4
ENSGALG00000022614		Uncharacterized protein	3222.45	3944.49	-1.224	0.047	Un_random	1	967915
ENSGALG00000022403		Uncharacterized protein	70.975	352.255	-4.963	0	Un_random	1	22699274
ENSGALG00000022367		Uncharacterized protein	289.462	522.207	-1.804	0.0006336	Un_random	-1	24725225
ENSGALG00000022194		Uncharacterized protein	142.079	280.685	-1.976	0.026	Un_random	-1	38287518
ENSGALG00000022169		Uncharacterized protein	24.365	46.675	-1.916	0.0003947	Un_random	1	41991441
ENSGALG00000022159		Uncharacterized protein	228.045	375.633	-1.647	0.001849	Un_random	1	43490956
ENSGALG00000022119		Uncharacterized protein	253.452	314.02	-1.239	0.023	Un_random	-1	47455136
ENSGALG00000022099		Uncharacterized protein	2.029	12.831	-6.323	0.034	Un_random	-1	49617194
ENSGALG00000022034		Uncharacterized protein	559.885	942.308	-1.683	0.0002269	Un_random	1	56046645
ENSGALG00000021876		Uncharacterized protein	9.164	33.957	-3.705	0.016	10	1	1075378	1063046	E1BTN0
ENSGALG00000021828		Uncharacterized protein	13.083	35.043	-2.679	0.025	2	1	99378444	99373539	E1BU74
ENSGALG00000021682		Uncharacterized protein	909.826	1122.43	-1.234	0.005352	21	1	1655500	1650439	F1NVY0
ENSGALG00000020558		Uncharacterized protein	301.867	586.17	-1.942	6.259e-05	Z	1	28456908	28442586	E1C0W4
ENSGALG00000020338		Uncharacterized protein	531.774	689.618	-1.297	0.015	5	-1	61390881	61389948	E1BZN4
ENSGALG00000019793		Uncharacterized protein	10.109	27.13	-2.684	0.035	18	-1	9929276	9928554	F1NC40	Nucleoside diphosphate kinase
ENSGALG00000019502		Uncharacterized protein	37.775	74.577	-1.974	0.008518	2	1	100415757	100349397	E1BW81
ENSGALG00000019267		Uncharacterized protein	9.825	41.556	-4.23	0.01	1	1	70119120	70110932	F1NNZ8
ENSGALG00000018976		Uncharacterized protein	3.121	23.269	-7.455	0.00199	10	1	10386379	10381535	E1C5Q2
ENSGALG00000016441		Uncharacterized protein	101.069	143.51	-1.42	0.009798	3	-1	99381626	99376984	F1NKA4
ENSGALG00000014735		Uncharacterized protein	254.445	325.541	-1.279	0.044	Z	1	18583456	18571298	F1NAZ7
ENSGALG00000014317		Uncharacterized protein	1645.19	2969.02	-1.805	0.0001975	Un_random	-1	27478823
ENSGALG00000014109		Uncharacterized protein	7.196	28.752	-3.996	0.024	Un_random	-1	42489339
ENSGALG00000013841		Uncharacterized protein	8.249	21.889	-2.654	0.042	3	1	56286465	56245370	E1BZ88
ENSGALG00000013690		Uncharacterized protein	281.175	439.363	-1.563	0.0005685	4	1	66251954	66250917	E1BUG6
ENSGALG00000013490		Uncharacterized protein	280.371	455.709	-1.625	0.002401	E64	-1	5079
ENSGALG00000013407		Uncharacterized protein	77.787	226.725	-2.915	4.087e-05	Un_random	1	12621022
ENSGALG00000013268		Uncharacterized protein	25.694	92.089	-3.584	0.0001568	2	-1	91218714	91075476	F1NHE5	Dynein heavy chain and region D6 of dynein motor; AAA domain; Dynein heavy chain, N-terminal region 1; Dynein heavy chain, N-terminal region 2; Hydrolytic ATP binding site of dynein motor region D1; P-loop containing dynein motor region D3; Microtubule-binding stalk of dynein motor; P-loop containing dynein motor region D4; ATP-binding dynein motor region D5
ENSGALG00000013023		Uncharacterized protein	5.294	51.893	-9.803	3.635e-06	Un_random	1	11128854
ENSGALG00000012463		Uncharacterized protein	123.015	167.113	-1.358	0.037	2	-1	56476125	56471209	E1C024
ENSGALG00000011687		Uncharacterized protein	161.054	374.991	-2.328	1.48e-09	5	-1	54376693	54346493	E1BUP8	PDZ domain
ENSGALG00000011647		Uncharacterized protein	1.254	12.218	-9.744	0.027	Un_random	1	59458255
ENSGALG00000011471		Uncharacterized protein	15.156	60.913	-4.019	5.426e-06	1	1	47907501	47874315	F1P1I8
ENSGALG00000009709		Uncharacterized protein	551.037	696.529	-1.264	0.016	28	1	2517868	2510984	F1NYK8	PWWP domain
ENSGALG00000009639		Uncharacterized protein	11.342	51.611	-4.551	0.001716	4	-1	26081660	26056227	F1P0I1	DEAD/DEAH box helicase; Helicase conserved C-terminal domain
ENSGALG00000009168		Uncharacterized protein	495.355	710.017	-1.433	1.454e-06	4	-1	18518474	18343130	E1BWS6	AF-4 proto-oncoprotein
ENSGALG00000009145		Uncharacterized protein	1421.35	1720.21	-1.21	0.021	5	1	28009541	27998541	F1NFJ6	START domain
ENSGALG00000008856		Uncharacterized protein	196.162	305.728	-1.559	0.003489	4	1	16804881	16783781	F1NNR0
ENSGALG00000008449		Uncharacterized protein	0.3	6.221	-20.762	0.009557	1	-1	1180075	1103625	F1P3M4	Fibronectin type III domain; von Willebrand factor type A domain; Collagen triple helix repeat
ENSGALG00000008293		Uncharacterized protein	1393.36	1959.7	-1.406	2.606e-05	6	-1	25307553	25248720	E1C207	SH3 domain; Variant SH3 domain
ENSGALG00000008198		Uncharacterized protein	175.403	277.78	-1.584	0.0004359	3	1	3028755	3017076	E1BXD3	Ion transport protein
ENSGALG00000007355		Uncharacterized protein	3173.55	4926.19	-1.552	0	4	-1	11062632	11053298	E1C272	Immunoglobulin I-set domain; Immunoglobulin V-set domain
ENSGALG00000007293		Uncharacterized protein	137.775	193.274	-1.403	0.019	4	-1	11028999	11023530	E1C1J8
ENSGALG00000007248		Uncharacterized protein	628.205	884.471	-1.408	6.411e-05	10	1	19832336	19812250	F1NB67	PH domain
ENSGALG00000007160		Uncharacterized protein	205.001	307.148	-1.498	0.018	4	1	9598446	9586935	F1N8K5	RhoGAP domain
ENSGALG00000006740		Uncharacterized protein	1.486	20.364	-13.708	0.011	5	-1	15890131	15863092	E1C037	von Willebrand factor type D domain; Trypsin Inhibitor like cysteine rich domain; C8 domain; Mucin-2 protein WxxW repeating region
ENSGALG00000006699		Uncharacterized protein	129.103	577.656	-4.474	0.011	5	-1	15806578	15799424	F1P002	Cystine-knot domain
ENSGALG00000006325		Uncharacterized protein	857.718	1430.03	-1.667	3.683e-10	12	1	11049953	11014227	F1N805	Laminin EGF-like; Laminin N-terminal; UNC-6/NTR/C345C module
ENSGALG00000005732		Uncharacterized protein	609.259	3577.65	-5.872	8.967e-08	Un_random	-1	44167967
ENSGALG00000005492		Uncharacterized protein	197.97	284.747	-1.438	0.033	2	1	3780998	3774947	F1NTR2
ENSGALG00000003341		Uncharacterized protein	69.251	105.449	-1.523	0.021	23	-1	5418078	5415336	E1C6T6	Doublecortin
ENSGALG00000002955		Uncharacterized protein	2270.5	3240.16	-1.427	2.155e-06	17	1	7664564	7645996	F1N9F7	Thrombospondin type 1 domain; ADAM-TS Spacer 1; PLAC
ENSGALG00000002823		Uncharacterized protein	176.558	256.199	-1.451	0.006585	27	1	4749673	4748150	F1NBS4
ENSGALG00000002407		Uncharacterized protein	78.289	166.475	-2.126	0.00133	11	1	1625761	1519244	F1NYR0
ENSGALG00000002395		Uncharacterized protein	8.266	18.211	-2.203	0.016	6	1	5409991	5390451	F1NZ58	Armadillo/beta-catenin-like repeat
ENSGALG00000000759		Uncharacterized protein	573.799	910.774	-1.587	6.702e-08	1	1	198370801	198370032	E1C0B5
ENSGALG00000000150		Uncharacterized protein	2389	3306.64	-1.384	0.008247	4	1	71462361	71290032	F1NS91	Ribosomal protein L6
Q8AYC6_CHICK	UNG	uracil-DNA glycosylase	208.182	313.464	-1.506	4.932e-05	15	1	6812850	6807113	Q8AYC6	Uracil DNA glycosylase superfamily
UPP2	UPP2	uridine phosphorylase 2	16.246	31.3	-1.927	0.027	7	1	37944694	37939135	E1C643	Phosphorylase superfamily
UPK1B	UPK1B	uroplakin 1B	12.117	95.864	-7.912	0.003962	1	-1	84115625	84109564	E1C992	Tetraspanin family
UPK3B	UPK3B	uroplakin 3B	37.543	266.013	-7.086	0.014	19	-1	4145053	4143387	F1NF48
VRK2	VRK2	vaccinia related kinase 2	312.171	429.956	-1.377	0.027	3	1	892041	845815	E1C7X0	Protein kinase domain
VPS13B	VPS13B	vacuolar protein sorting 13 homolog B (yeast)	1905.22	2374.26	-1.246	3.86e-07	2	1	133389595	132937627	E1BUM1	Protein of unknown function; ATG C terminal domain; N-terminal region of Chorein, a TM vesicle-mediated sorter
VPS13C	VPS13C	vacuolar protein sorting 13 homolog C (S. cerevisiae)	1267.85	1588.24	-1.253	0.021	10	1	5485133	5402501	E1C224	Protein of unknown function; ATG C terminal domain; N-terminal region of Chorein, a TM vesicle-mediated sorter
Q8UUX5_CHICK	VAV2	vav 2 guanine nucleotide exchange factor	2699.11	3367.39	-1.248	0.003762	17	-1	7829144	7725699	Q8UUX5	SH2 domain; Phorbol esters/diacylglycerol binding domain; PH domain; RhoGEF domain; Variant SH3 domain; CAMSAP CH domain
VCAN	VCAN	versican	1430.06	1891.21	-1.322	8.702e-06	Z	-1	61406137	61310094	E1BZM6	Extracellular link domain; Immunoglobulin V-set domain
VAMP2	VAMP2	vesicle-associated membrane protein 2 (synaptobrevin 2)	0.3	5.334	-17.8	0.039	9	-1	6639637	6603783	F1NTL8	Synaptobrevin
VILL	VILL	villin-like	462.489	711.186	-1.538	0.016	2	1	4522116	4503245	E1C5U6	Gelsolin repeat; Villin headpiece domain
VIT	VIT	vitrin	2.241	13.703	-6.114	0.03	3	-1	33423804	33394849	E1C6X0	von Willebrand factor type A domain; LCCL domain
BRAF_CHICK	BRAF	v-raf murine sarcoma viral oncogene homolog B1	505.635	624.572	-1.235	0.002527	1	-1	59068933	58986189	F1P1L9	Phorbol esters/diacylglycerol binding domain; Raf-like Ras-binding domain; Protein tyrosine kinase
WIPF3	WIPF3	WAS/WASL interacting protein family, member 3	588.98	1109.99	-1.885	0.001187	2	1	33813623	33790056	E1C5Z6	WH2 motif
Q5ZL44_CHICK	WDFY2	WD repeat and FYVE domain containing 2	954.56	1151.71	-1.207	0.003002	1	1	174496675	174429981	Q5ZL44	WD domain, G-beta repeat; FYVE zinc finger
WDR16	WDR16	WD repeat domain 16	1.881	19.19	-10.202	0.031	18	1	2151176	2131060	E1BQP9	WD domain, G-beta repeat
WDR19	WDR19	WD repeat domain 19	429.721	564.12	-1.313	0.05	4	-1	71397380	71356429	E1C1Y1
WDR66	WDR66	WD repeat domain 66	12.068	68.636	-5.687	0.001833	15	1	5758216	5745653	F1NVF6	WD domain, G-beta repeat
Q9I8A0_CHICK	WT1	Wilms tumor 1	180.335	310.071	-1.719	6.579e-05	5	-1	5531098	5499297	F1NF76	Wilm's tumour protein; Zinc-finger double domain
WNT11_CHICK	WNT11	wingless-type MMTV integration site family, member 11	102.227	190.252	-1.861	0.001383	1	1	198854182	198826726	P49339	wnt family
WNK4	WNK4	WNK lysine deficient protein kinase 4	823.634	1169.98	-1.421	0.039	27	1	4687869	4677830	F1NAR6	Protein kinase domain; Oxidative-stress-responsive kinase 1 C terminal
WIF1	WIF1	WNT inhibitory factor 1	86.643	183.789	-2.121	0.008384	1	-1	35788684	35746498	F1NHY7	WIF domain; Human growth factor-like EGF
WISP3	WISP3	WNT1 inducible signaling pathway protein 3	35.393	62.718	-1.772	0.003297	3	-1	68459967	68455438	F1NWF8	Cystine-knot domain; Thrombospondin type 1 domain; Insulin-like growth factor binding protein
WWC1	WWC1	WW and C2 domain containing 1	337.126	517.602	-1.535	1.066e-07	13	-1	4576972	4512037	E1BZA4	WW domain
XDH_CHICK	XDH	xanthine dehydrogenase	310.974	442.06	-1.422	0.026	3	1	4435726	4400995	P47990	2Fe-2S iron-sulfur cluster binding domain; FAD binding domain in molybdopterin dehydrogenase; Aldehyde oxidase and xanthine dehydrogenase, a/b hammerhead domain; [2Fe-2S] binding domain; Molybdopterin-binding domain of aldehyde dehydrogenase; CO dehydrogenase flavoprotein C-terminal domain
Q5F435_CHICK	ZBTB34	zinc finger and BTB domain containing 34	333.867	423.432	-1.268	0.009694	17	1	10995100	10986598	Q5F435	BTB/POZ domain; Zinc-finger double domain
ZBTB40	ZBTB40	zinc finger and BTB domain containing 40	151.458	211.435	-1.396	0.028	21	-1	6393078	6365902	E1BR19	Zinc finger, C2H2 type; BTB/POZ domain; Zinc-finger double domain; C2H2-type zinc finger; C2H2-type zinc finger
ZBTB41	ZBTB41	zinc finger and BTB domain containing 41	498.574	606.213	-1.216	0.039	8	1	2612540	2600301	E1C1B5	Zinc finger, C2H2 type; BTB/POZ domain; Zinc-finger double domain; C2H2-type zinc finger
ZBTB44	ZBTB44	zinc finger and BTB domain containing 44	627.815	763.333	-1.216	0.039	24	-1	1662586	1648517	E1BQ46	Zinc finger, C2H2 type; BTB/POZ domain; Zinc-finger double domain; C2H2-type zinc finger
ZC3H6	ZC3H6	zinc finger CCCH-type containing 6	1158.61	1519.82	-1.312	2.86e-11	3	1	3191613	3163651	E1C259	Zinc finger C-x8-C-x5-C-x3-H type
ZC3H7A	ZC3H7A	zinc finger CCCH-type containing 7A	1513.6	1878.95	-1.241	0.025	14	1	883308	861965	E1C3Q0	Zinc finger C-x8-C-x5-C-x3-H type; TPR repeat
ZC3H7B	ZC3H7B	zinc finger CCCH-type containing 7B	1312.89	1661.25	-1.265	1.329e-05	1	-1	51611693	51574928	F1NIF1	Zinc finger C-x8-C-x5-C-x3-H type; TPR repeat
ZFHX4_CHICK	ZFHX4	zinc finger homeobox 4	2587.56	3450.39	-1.333	1.132e-05	2	1	124251875	124125745	O73590	Homeobox domain; Zinc finger, C2H2 type; Zinc-finger of C2H2 type
ZNF185	ZNF185	zinc finger protein 185 (LIM domain)	28.476	73.137	-2.568	0.011	4	-1	11338388	11312405	E1C423
ZNF292	ZNF292	zinc finger protein 292	751.134	1070	-1.425	3.257e-06	3	-1	79293926	79239942	F1P1N8	Zinc finger, C2H2 type; C2H2-type zinc finger
ZNF395	ZNF395	zinc finger protein 395	297.51	447.598	-1.504	0.038	3	1	108455251	108451347	F1NGC9
ZNF507	ZNF507	zinc finger protein 507	180.101	237.249	-1.317	0.035	11	1	10447129	10434014	E1BQQ6	Zinc-finger double domain; C2H2-type zinc finger; C2H2-type zinc-finger domain
ZNF516	ZNF516	zinc finger protein 516	918.72	1138.26	-1.239	0.001444	2	1	93218206	93161401	E1BWE0	Zinc finger, C2H2 type; Zinc-finger double domain; C2H2-type zinc finger
ZNF521	ZNF521	zinc finger protein 521	1292	1820.81	-1.409	1.038e-06	2	-1	106904161	106875940	F1NK32	Zinc finger, C2H2 type; Zinc-finger double domain; C2H2-type zinc finger; C2H2-type zinc finger
ZNF618	ZNF618	zinc finger protein 618	539.685	682.687	-1.265	0.000382	17	-1	1512468	1451746	F1NLK3	hAT family dimerisation domain; C2H2-type zinc finger
ZNF692	ZNF692	zinc finger protein 692	152.733	323.928	-2.121	0.0001034	16	-1	187797	180632	F1NBI5	Zinc finger, C2H2 type; Zinc-finger double domain; C2H2-type zinc finger
ZNF821	ZNF821	zinc finger protein 821	328.504	422.852	-1.287	0.006548	11	1	21713522	21701390	E1BZQ9	Zinc finger, C2H2 type; C2H2-type zinc finger
ZNF827	ZNF827	zinc finger protein 827	624.076	931.874	-1.493	0	4	-1	32414880	32336488	F1NG63	Zinc finger, C2H2 type; C2H2-type zinc finger; C2H2-type zinc-finger domain
ZCCHC11	ZCCHC11	zinc finger, CCHC domain containing 11	1821.41	2246.18	-1.233	0.013	8	-1	25180080	25146410	E1C6A7	Zinc knuckle; Nucleotidyltransferase domain; Cid1 family poly A polymerase
ZCCHC2	ZCCHC2	zinc finger, CCHC domain containing 2	1007.86	1224.45	-1.215	0.027	2	-1	69401886	69360193	F1P1I1	Zinc knuckle
ZDHHC1	ZDHHC1	zinc finger, DHHC-type containing 1	102.418	151.248	-1.477	0.032	11	1	1189249	1175359	E1BR27	DHHC palmitoyltransferase
ZDHHC12	ZDHHC12	zinc finger, DHHC-type containing 12	192.463	262.863	-1.366	0.037	17	-1	5870539	5866540	F1NH43	DHHC palmitoyltransferase
Q5F3P6_CHICK	ZDHHC21	zinc finger, DHHC-type containing 21	103.04	150.661	-1.462	0.041	Z	-1	31391130	31359105	Q5F3P6	DHHC palmitoyltransferase
Q5F493_CHICK	ZDHHC23	zinc finger, DHHC-type containing 23	191.161	290.778	-1.521	0.003667	1	-1	86364628	86357971	Q5F493	DHHC palmitoyltransferase
ZMIZ1	ZMIZ1	zinc finger, MIZ-type containing 1	1476.12	1813.75	-1.229	7.51e-07	6	-1	13371653	13323554	F1NFB5	MIZ/SP-RING zinc finger
ZMYND11	ZMYND11	zinc finger, MYND domain containing 11	1698.24	2085.07	-1.228	0.0007721	2	1	9851802	9750704	E1BUC1	Bromodomain; PWWP domain
ZMYND8	ZMYND8	zinc finger, MYND-type containing 8	1300.85	1601.29	-1.231	0.048	20	-1	5785244	5720447	F1NME8	Bromodomain; PHD-finger; PWWP domain; MYND finger; Domain of unknown function
ZHX2	ZHX2	zinc fingers and homeoboxes 2	1018.58	1253.66	-1.231	0.008932	2	1	143510199	143507707	E1BR72	Homeobox domain
	Expressed higher in FL
	Expressed higher in LL
