# Supplementary material for: RNA-Seq Analysis of Abdominal Fat in Genetically Fat and Lean Chickens Highlights a Divergence in Expression of Genes Controlling Adiposity, Hemostasis, and Lipid Metabolism
Source: PLoS One. 2015 Oct 7;10(10):e0139549. doi: 10.1371/journal.pone.0139549 (PMC4596860; doi:10.1371/journal.pone.0139549)
Supplement: S5 Table — This table contains 607 genes that are known to be involved in lipogenesis or lipolysis according to their annotation in the Ingenuity Knowledge Base. The “Average reads” column contains the number of reads from the RNA-Seq analysis of abdominal fat for that gene averaged across FL and LL genotypes. (XLSX) [file pone.0139549.s006.xlsx]

## Sheet: 607 Lipid metabolism genes
S5 Table. 607 Genes in Abdominal Fat of FL and LL Cockerels Associated With Lipid Metabolism
SwissProt ID	Symbol	Entrez Gene Name	Fold Change	Average Reads
Q6PTX1_CHICK	EEF1A1	eukaryotic translation elongation factor 1 alpha 1	26	2943.22
O73684_CHICK	CYP24A1	cytochrome P450, family 24, subfamily A, polypeptide 1	8.24	18.063
ACSM4	ACSM4	acyl-CoA synthetase medium-chain family member 4	6.87	1.8385
CETP_CHICK	CETP	cholesteryl ester transfer protein, plasma	6.43	57.6395
ACSM5	ACSM5	acyl-CoA synthetase medium-chain family member 5	4.38	10.1185
Q6PPB4_CHICK	EGF	epidermal growth factor	4.01	17.56
Q91997_CHICK	HSD3B2	hydroxy-delta-5-steroid dehydrogenase, 3 beta- and steroid delta-isomerase 2	3.77	4.003
C1QTNF3	C1QTNF3	C1q and tumor necrosis factor related protein 3	3.55	15.245
Q5XX12_CHICK	BMP15	bone morphogenetic protein 15	2.92	82.294
IL1R2	IL1R2	interleukin 1 receptor, type II	2.78	23.8635
Q5UMH8_CHICK	PTX3	pentraxin 3, long	2.75	3.676
O73909_CHICK	IL1B	interleukin 1, beta	2.63	47.1305
MAPK10	MAPK10	mitogen-activated protein kinase 10	2.62	10.6555
WNT4_CHICK	WNT4	wingless-type MMTV integration site family, member 4	2.59	437.317
SHH_CHICK	SHH	sonic hedgehog	2.585	4.798
Q9W6F6_CHICK	ERBB4	v-erb-a erythroblastic leukemia viral oncogene homolog 4 (avian)	2.55	29.9225
NR5A1	NR5A1	nuclear receptor subfamily 5, group A, member 1	2.55	7.758
O73912_CHICK	IL8	interleukin 8	2.53	2.075
IBP2_CHICK	IGFBP2	insulin-like growth factor binding protein 2, 36kDa	2.48	5886.36
SFRP5	SFRP5	secreted frizzled-related protein 5	2.47	7.192
Q2LAI0_CHICK	PRKAA2	protein kinase, AMP-activated, alpha 2 catalytic subunit	2.45	86.9345
B3GALT4	B3GALT4	UDP-Gal:betaGlcNAc beta 1,3-galactosyltransferase, polypeptide 4	2.42	5.1755
HOMER2	HOMER2	homer homolog 2 (Drosophila)	2.28	25.6395
O73671_CHICK	MC5R	melanocortin 5 receptor	2.28	418.788
Q6ZXY4_CHICK	ST6GALNAC5	ST6 (alpha-N-acetyl-neuraminyl-2,3-beta-galactosyl-1,3)-N-acetylgalactosaminide alpha-2,6-sialyltransferase 5	2.23	11.2715
ELOVL4	ELOVL4	ELOVL fatty acid elongase 4	2.15	0.3775
IL6_CHICK	IL6	interleukin 6 (interferon, beta 2)	2.09	2.587
PGH2_CHICK	PTGS2	prostaglandin-endoperoxide synthase 2 (prostaglandin G/H synthase and cyclooxygenase)	2.01	1036.93
PLA2G4F	PLA2G4F	phospholipase A2, group IVF	1.99	5.3625
O93437_CHICK	ABCB1	ATP-binding cassette, sub-family B (MDR/TAP), member 1	1.95	820.75
PLA2G2A	PLA2G2A	phospholipase A2, group IIA (platelets, synovial fluid)	1.93	2.6675
LRAT	LRAT	lecithin retinol acyltransferase (phosphatidylcholine--retinol O-acyltransferase)	1.91	30.376
HSD17B2	HSD17B2	hydroxysteroid (17-beta) dehydrogenase 2	1.88	5.6295
SPHK1	SPHK1	sphingosine kinase 1	1.85	427.637
ACOX2	ACOX2	acyl-CoA oxidase 2, branched chain	1.78	370.186
Q90XC0_CHICK	ME1	malic enzyme 1	1.759	1764.26
FGFR3_CHICK	FGFR3	fibroblast growth factor receptor 3	1.75	1160.61
PI51B_CHICK	PIP5K1B	phosphatidylinositol-4-phosphate 5-kinase, type I, beta	1.73	347.294
IRS2	IRS2	insulin receptor substrate 2	1.72	374.231
UROK_CHICK	PLAU	plasminogen activator, urokinase	1.7	694.297
Q9YGM2_CHICK	SCD	stearoyl-CoA desaturase (delta-9-desaturase)	1.7	93948.6
NGF_CHICK	NGF	nerve growth factor (beta polypeptide)	1.69	57.5425
ANXA1_CHICK	ANXA1	annexin A1	1.63	40453.3
CEBPB_CHICK	CEBPB	CCAAT/enhancer binding protein (C/EBP), beta	1.63	551.166
Q5ZK26_CHICK	LYN	v-yes-1 Yamaguchi sarcoma viral related oncogene homolog	1.63	3409.44
Q9IBC9_CHICK	CD9	CD9 molecule	1.6	307.257
Q5ZIF2_CHICK	DHCR24	24-dehydrocholesterol reductase	1.59	3843.16
A6NAB8_CHICK	FADS2	fatty acid desaturase 2	1.58	6763.99
PON2_CHICK	PON2	paraoxonase 2	1.58	22381.3
LTB4R	LTB4R	leukotriene B4 receptor	1.56	228.589
VIP_CHICK	VIP	vasoactive intestinal peptide	1.56	19.5375
Q8UUX3_CHICK	DKK1	dickkopf 1 homolog	1.55	4.075
Q8JHV4_CHICK	EDNRB	endothelin receptor type B	1.55	237.045
HSD17B7	HSD17B7	hydroxysteroid (17-beta) dehydrogenase 7	1.55	4293.33
B3TZB9_CHICK	PLA2G6	phospholipase A2, group VI (cytosolic, calcium-independent)	1.55	2024.72
RDH8	RDH8	retinol dehydrogenase 8 (all-trans)	1.55	4.0415
SOCS3_CHICK	SOCS3	suppressor of cytokine signaling 3	1.55	652.549
Q9YI93_CHICK	POMC	proopiomelanocortin	1.54	1.047
ADA_CHICK	ADA	adenosine deaminase	1.52	4029.48
LPIN1	LPIN1	lipin 1	1.52	1830.12
ASPA	ASPA	aspartoacylase	1.51	50.969
LRP8_CHICK	LRP8	low density lipoprotein receptor-related protein 8, apolipoprotein e receptor	1.5	126.987
Q8AYP7_CHICK	HK2	hexokinase 2	1.491	5269.71
Q5ZK58_CHICK	ASAH1	N-acylsphingosine amidohydrolase (acid ceramidase) 1	1.48	5419.6
Q800V4_CHICK	FABP3	fatty acid binding protein 3, muscle and heart (mammary-derived growth inhibitor)	1.45	16631
ABCG1	ABCG1	ATP-binding cassette, sub-family G (WHITE), member 1	1.42	59.445
PGRC1_CHICK	PGRMC1	progesterone receptor membrane component 1	1.42	8198.02
IDI1	IDI1	isopentenyl-diphosphate delta isomerase 1	1.41	663.27
Q3HLQ7_CHICK	PRKAG2	protein kinase, AMP-activated, gamma 2 non-catalytic subunit	1.41	1285.79
CEL	CEL	carboxyl ester lipase (bile salt-stimulated lipase)	1.4	1.1935
SERINC2	SERINC2	serine incorporator 2	1.39	172.36
CEBPA	CEBPA	CCAAT/enhancer binding protein (C/EBP), alpha	1.38	4148.4
MCAT	MCAT	malonyl CoA:ACP acyltransferase (mitochondrial)	1.38	833.367
Q5ZJW1_CHICK	PLSCR1	phospholipid scramblase 1	1.38	1251.3
Q7T191_CHICK	ABCA4	ATP-binding cassette, sub-family A (ABC1), member 4	1.36	17.1775
COX7A2	COX7A2	cytochrome c oxidase subunit VIIa polypeptide 2 (liver)	1.35	8.6705
CYP27A1	CYP27A1	cytochrome P450, family 27, subfamily A, polypeptide 1	1.35	101.219
B7SFV6_CHICK	DLK1	delta-like 1 homolog (Drosophila)	1.341	77.8685
GPD1	GPD1	glycerol-3-phosphate dehydrogenase 1 (soluble)	1.34	16640.8
MVD	MVD	mevalonate (diphospho) decarboxylase	1.34	646.104
PCYT2	PCYT2	phosphate cytidylyltransferase 2, ethanolamine	1.34	1777.41
SEC14L2	SEC14L2	SEC14-like 2 (S. cerevisiae)	1.34	164.519
ALDH2	ALDH2	aldehyde dehydrogenase 2 family (mitochondrial)	1.33	7631.7
Q9I9H1_CHICK	SNCA	synuclein, alpha (non A4 component of amyloid precursor)	1.32	13.085
TBXAS1	TBXAS1	thromboxane A synthase 1 (platelet)	1.32	120.125
VDR	VDR	vitamin D (1,25- dihydroxyvitamin D3) receptor	1.32	54.919
AL1A2_CHICK	ALDH1A2	aldehyde dehydrogenase 1 family, member A2	1.31	197.729
FAAH	FAAH	fatty acid amide hydrolase	1.31	3176.73
PARK7_CHICK	PARK7	parkinson protein 7	1.31	1151.96
Q5ZL08_CHICK	TNFRSF1B	tumor necrosis factor receptor superfamily, member 1B	1.31	793.506
GLA	GLA	galactosidase, alpha	1.3	953.514
B3TZB4_CHICK	PNPLA2	patatin-like phospholipase domain containing 2	1.3	40997.1
Q5ZIR7_CHICK	FABP5	fatty acid binding protein 5 (psoriasis-associated)	1.29	60334.8
NCS1_CHICK	NCS1	neuronal calcium sensor 1	1.29	354.689
ACBG2_CHICK	ACSBG2	acyl-CoA synthetase bubblegum family member 2	1.287	2146.74
NEUV_CHICK	AVP	arginine vasopressin	1.28	2.526
Q5F3E5_CHICK	B4GALT6	UDP-Gal:betaGlcNAc beta 1,4- galactosyltransferase, polypeptide 6	1.28	24.957
INSI2_CHICK	INSIG2	insulin induced gene 2	1.28	762.505
SHLB1_CHICK	SH3GLB1	SH3-domain GRB2-like endophilin B1	1.28	1826.28
GPAT3_CHICK	AGPAT9	1-acylglycerol-3-phosphate O-acyltransferase 9	1.26	3768.26
GREM2	GREM2	gremlin 2	1.26	78.43
HMOX1_CHICK	HMOX1	heme oxygenase (decycling) 1	1.26	719.713
Q5ZHQ4_CHICK	ACAT2	acetyl-CoA acetyltransferase 2	1.25	505.438
PHKA1	PHKA1	phosphorylase kinase, alpha 1 (muscle)	1.25	10726.2
TSPO	TSPO	translocator protein (18kDa)	1.25	4057.7
BNIP3	BNIP3	BCL2/adenovirus E1B 19kDa interacting protein 3	1.24	1587.7
FAS_CHICK	FASN	fatty acid synthase	1.24	32362.2
Q6JLA9_CHICK	GNPAT	glyceronephosphate O-acyltransferase	1.24	1915.69
Q7ZZS4_CHICK	RGS2	regulator of G-protein signaling 2, 24kDa	1.24	3264.52
Q6ZXD1_CHICK	ST8SIA2	ST8 alpha-N-acetyl-neuraminide alpha-2,8-sialyltransferase 2	1.24	141.826
THRSP	THRSP	thyroid hormone responsive	1.24	42779.6
MDH2	MDH2	malate dehydrogenase 2, NAD	1.239	5214.45
Q0KKP4_CHICK	CYP51A1	cytochrome P450, family 51, subfamily A, polypeptide 1	1.23	2804.47
HSD11B2	HSD11B2	hydroxysteroid (11-beta) dehydrogenase 2	1.23	40.278
HSP7C_CHICK	HSPA8	heat shock 70kDa protein 8	1.23	38968.7
IMPA1	IMPA1	inositol(myo)-1(or 4)-monophosphatase 1	1.23	350.675
A0M8T7_CHICK	CAV2	caveolin 2	1.22	21603.9
Q5ZKW1_CHICK	FDFT1	farnesyl-diphosphate farnesyltransferase 1	1.22	970.893
Q8AWC0_CHICK	P2RX1	purinergic receptor P2X, ligand-gated ion channel, 1	1.22	128.412
Q5F4A2_CHICK	PIK3CB	phosphoinositide-3-kinase, catalytic, beta polypeptide	1.22	2892.97
B3TZB7_CHICK	PNPLA4	patatin-like phospholipase domain containing 4	1.22	51.656
Q5ZME5_CHICK	SERINC1	serine incorporator 1	1.22	15631.1
ST6GALNAC6	ST6GALNAC6	ST6 (alpha-N-acetyl-neuraminyl-2,3-beta-galactosyl-1,3)-N-acetylgalactosaminide alpha-2,6-sialyltransferase 6	1.22	440.24
Q45QT1_CHICK	EPHX2	epoxide hydrolase 2, cytoplasmic	1.21	2570.51
Q9W6I3_CHICK	TACR1	tachykinin receptor 1	1.21	105.069
VAC14_CHICK	VAC14	Vac14 homolog (S. cerevisiae)	1.21	1008.74
VIME_CHICK	VIM	vimentin	1.21	4916.2
ACD11_CHICK	ACAD11	acyl-CoA dehydrogenase family, member 11	1.209	1840.05
FABP7_CHICK	FABP7	fatty acid binding protein 7, brain	1.202	107.651
Q5ZKV3_CHICK	ABHD5	abhydrolase domain containing 5	1.2	10893.6
ANG	ANG	angiogenin, ribonuclease, RNase A family, 5	1.2	5740.98
CD7	CD7	CD7 molecule	1.2	101.413
RGN_CHICK	RGN	regucalcin (senescence marker protein-30)	1.2	210.324
1433G_CHICK	YWHAG	tyrosine 3-monooxygenase/tryptophan 5-monooxygenase activation protein, gamma polypeptide	1.2	4206.78
DHCR7	DHCR7	7-dehydrocholesterol reductase	1.19	1189.21
Q5ZIC3_CHICK	LSS	lanosterol synthase (2,3-oxidosqualene-lanosterol cyclase)	1.19	1765.06
PEX7	PEX7	peroxisomal biogenesis factor 7	1.19	194.939
D3XFI0_CHICK	PLIN1	perilipin 1	1.19	54721.6
Q5ZMK8_CHICK	SGPL1	sphingosine-1-phosphate lyase 1	1.19	3410.11
SODC_CHICK	SOD1	superoxide dismutase 1, soluble	1.19	93948.6
Q5ZM10_CHICK	ACOX1	acyl-CoA oxidase 1, palmitoyl	1.18	22460
ALOX5AP	ALOX5AP	arachidonate 5-lipoxygenase-activating protein	1.18	218.226
CHKA	CHKA	choline kinase alpha	1.18	803.818
C7G537_CHICK	COTL1	coactosin-like 1 (Dictyostelium)	1.18	4913.51
MVK	MVK	mevalonate kinase	1.18	389.678
PPAP2A	PPAP2A	phosphatidic acid phosphatase type 2A	1.18	3530.28
PECI	ECI2	enoyl-CoA delta isomerase 2	1.172	846.45
ACSL4	ACSL4	acyl-CoA synthetase long-chain family member 4	1.17	1752.62
A9YZQ5_CHICK	DRD2	dopamine receptor D2	1.17	2.6355
MAP3K8	MAP3K8	mitogen-activated protein kinase kinase kinase 8	1.17	59.548
Q90WK2_CHICK	PDGFA	platelet-derived growth factor alpha polypeptide	1.17	672.755
Q5ZL63_CHICK	AMACR	alpha-methylacyl-CoA racemase	1.16	289.365
CH25H	CH25H	cholesterol 25-hydroxylase	1.16	134.976
EGR1_CHICK	EGR1	early growth response 1	1.16	12860.4
GPX4	GPX4	glutathione peroxidase 4	1.16	2799.81
Q5S019_CHICK	MOG	myelin oligodendrocyte glycoprotein	1.16	5.7365
Q156C5_CHICK	PRKAB2	protein kinase, AMP-activated, beta 2 non-catalytic subunit	1.151	336.774
Q5ZKY7_CHICK	CD82	CD82 molecule	1.15	5031.58
CRAT	CRAT	carnitine O-acetyltransferase	1.15	2375.87
LTC4S	LTC4S	leukotriene C4 synthase	1.15	346.267
NOX1	NOX1	NADPH oxidase 1	1.15	124.519
SMPD3	SMPD3	sphingomyelin phosphodiesterase 3, neutral membrane (neutral sphingomyelinase II)	1.15	18.524		162 up-regulated in FL
ELOVL5	ELOVL5	ELOVL fatty acid elongase 5	1.14	1765.14
VGFR1_CHICK	FLT1	fms-related tyrosine kinase 1 (vascular endothelial growth factor/vascular permeability factor receptor)	1.14	2987.22
PISD	PISD	phosphatidylserine decarboxylase	1.14	361.124
EDG3	S1PR3	sphingosine-1-phosphate receptor 3	1.14	450.004
CDKN1B	CDKN1B	cyclin-dependent kinase inhibitor 1B (p27, Kip1)	1.13	902.509
CYP8B1	CYP8B1	cytochrome P450, family 8, subfamily B, polypeptide 1	1.13	86.8195
ECHS1	ECHS1	enoyl CoA hydratase, short chain, 1, mitochondrial	1.13	295.798
PI4KB	PI4KB	phosphatidylinositol 4-kinase, catalytic, beta	1.13	3413.17
PLAA	PLAA	phospholipase A2-activating protein	1.13	2066.85
PPA1	PPA1	pyrophosphatase (inorganic) 1	1.13	1881.92
SLC27A5	SLC27A5	solute carrier family 27 (fatty acid transporter), member 5	1.13	244.9
Q06AW4_CHICK	TSC22D3	TSC22 domain family, member 3	1.125	474.382
ACOT7	ACOT7	acyl-CoA thioesterase 7	1.12	464.588
DGKE	DGKE	diacylglycerol kinase, epsilon 64kDa	1.12	360.546
Q5F345_CHICK	ELOVL1	ELOVL fatty acid elongase 1	1.12	4869.3
SCF_CHICK	KITLG	KIT ligand	1.12	528.852
PIK3C2A	PIK3C2A	phosphoinositide-3-kinase, class 2, alpha polypeptide	1.12	1984.98
PTGES2	PTGES2	prostaglandin E synthase 2	1.12	837.013
SLC27A6	SLC27A6	solute carrier family 27 (fatty acid transporter), member 6	1.12	296.571
ACAT1	ACAT1	acetyl-CoA acetyltransferase 1	1.11	3762.62
ACSL3	ACSL3	acyl-CoA synthetase long-chain family member 3	1.11	536.534
Q90WU1_CHICK	CASP8	caspase 8, apoptosis-related cysteine peptidase	1.11	454.41
Q92070_CHICK	ITGB2	integrin, beta 2 (complement component 3 receptor 3 and 4 subunit)	1.11	4575.07
NPC1	NPC1	Niemann-Pick disease, type C1	1.11	4104.3
PRL_CHICK	PRL	prolactin	1.11	3.495
Q5ZJ93_CHICK	ACADL	acyl-CoA dehydrogenase, long chain	1.1	10524.3
ALG2	ALG2	asparagine-linked glycosylation 2, alpha-1,3-mannosyltransferase homolog (S. cerevisiae)	1.1	348.341
CDC42_CHICK	CDC42	cell division cycle 42 (GTP binding protein, 25kDa)	1.1	10897.1
ACM3_CHICK	CHRM3	cholinergic receptor, muscarinic 3	1.1	61.9645
CROT	CROT	carnitine O-octanoyltransferase	1.1	2775.38
DPAGT1	DPAGT1	dolichyl-phosphate (UDP-N-acetylglucosamine) N-acetylglucosaminephosphotransferase 1 (GlcNAc-1-P transferase)	1.1	4742.83
Q76CF0_CHICK	HMGCR	3-hydroxy-3-methylglutaryl-CoA reductase	1.1	3011.66
HMOX2	HMOX2	heme oxygenase (decycling) 2	1.1	1488.23
MTMR2_CHICK	MTMR2	myotubularin related protein 2	1.1	2016.71
NAT11	NAA40	N(alpha)-acetyltransferase 40, NatD catalytic subunit, homolog (S. cerevisiae)	1.1	464.152
A7UEB1_CHICK	PPARA	peroxisome proliferator-activated receptor alpha	1.1	105.281
C4PC13_CHICK	TLR2	toll-like receptor 2	1.1	117.939
Q5ZIG4_CHICK	PECR	peroxisomal trans-2-enoyl-CoA reductase	1.092	748.996
Q5W4S3_CHICK	ACSL6	acyl-CoA synthetase long-chain family member 6	1.09	118.203
ARSA	ARSA	arylsulfatase A	1.09	846.649
GPD2	GPD2	glycerol-3-phosphate dehydrogenase 2 (mitochondrial)	1.09	2580.01
Q5ZIF0_CHICK	MAP2K1	mitogen-activated protein kinase kinase 1	1.09	2584.62
Q8UWG6_CHICK	MAPK1	mitogen-activated protein kinase 1	1.09	32358
PDSS1	PDSS1	prenyl (decaprenyl) diphosphate synthase, subunit 1	1.09	760.312
PNPLA3	PNPLA3	patatin-like phospholipase domain containing 3	1.09	25883.8
Q6EE28_CHICK	PRKCB	protein kinase C, beta	1.09	749.897
O93467_CHICK	RHOA	ras homolog family member A	1.09	47241
SIRT3	SIRT3	sirtuin 3	1.09	970.317
Q5ZL56_CHICK	ACADS	acyl-CoA dehydrogenase, C-2 to C-3 short chain	1.084	1262.31
HMCS1_CHICK	HMGCS1	3-hydroxy-3-methylglutaryl-CoA synthase 1 (soluble)	1.081	1874.01
LOC777326	DGAT2	diacylglycerol O-acyltransferase 2	1.08	11551.5
DLAT	DLAT	dihydrolipoamide S-acetyltransferase	1.08	2200.7
MCEE	MCEE	methylmalonyl CoA epimerase	1.08	248.53
DCOR_CHICK	ODC1	ornithine decarboxylase 1	1.08	536.973
PDE8B	PDE8B	phosphodiesterase 8B	1.08	355.005
SFRP1_CHICK	SFRP1	secreted frizzled-related protein 1	1.078	229.353
Q5ZK83_CHICK	CPT2	carnitine palmitoyltransferase 2	1.074	1142.75
ADRBK1	ADRBK1	adrenergic, beta, receptor kinase 1	1.07	703.415
Q6J613_CHICK	CD74	CD74 molecule, major histocompatibility complex, class II invariant chain	1.07	8012.63
HBB_CHICK	HBB	hemoglobin, beta	1.07	5738.99
MIF_CHICK	MIF	macrophage migration inhibitory factor (glycosylation-inhibiting factor)	1.07	2596.11
PLCB1	PLCB1	phospholipase C, beta 1 (phosphoinositide-specific)	1.07	430.89
Q98SH5_CHICK	SREBF2	sterol regulatory element binding transcription factor 2	1.07	4474.33
Q90974_CHICK	AMH	anti-Mullerian hormone	1.06	316.797
CEPT1_CHICK	CEPT1	choline/ethanolamine phosphotransferase 1	1.06	1265.65
ACBP_CHICK	DBI	diazepam binding inhibitor (GABA receptor modulator, acyl-CoA binding protein)	1.06	7147.44
GK	GK	glycerol kinase	1.06	1524.29
TEBP_CHICK	Gm9769/Ptges3	prostaglandin E synthase 3 (cytosolic)	1.06	1454.83
MLYCD	MLYCD	malonyl-CoA decarboxylase	1.06	193.243
MOGAT2	MOGAT2	monoacylglycerol O-acyltransferase 2	1.06	7.234
MUT	MUT	methylmalonyl CoA mutase	1.06	977.472
PDSS2	PDSS2	prenyl (decaprenyl) diphosphate synthase, subunit 2	1.06	305.964
Q5F3Q8_CHICK	SCAP	SREBF chaperone	1.06	1865.68
Q5F3V2_CHICK	ACLY	ATP citrate lyase	1.05	21643.8
Q5ZMJ2_CHICK	ALG12	asparagine-linked glycosylation 12, alpha-1,6-mannosyltransferase homolog (S. cerevisiae)	1.05	2009.22
ATP5J	ATP5J	ATP synthase, H+ transporting, mitochondrial Fo complex, subunit F6	1.05	972.545
Q92074_CHICK	B4GALT1	UDP-Gal:betaGlcNAc beta 1,4- galactosyltransferase, polypeptide 1	1.05	2814.57
CNBP_CHICK	CNBP	CCHC-type zinc finger, nucleic acid binding protein	1.05	9820.42
GNAI3	GNAI3	guanine nucleotide binding protein (G protein), alpha inhibiting activity polypeptide 3	1.05	5370.45
MYC_CHICK	MYC	v-myc myelocytomatosis viral oncogene homolog (avian)	1.05	402.635
PDHB	PDHB	pyruvate dehydrogenase (lipoamide) beta	1.05	3233.4
Q9I8W3_CHICK	PPARD	peroxisome proliferator-activated receptor delta	1.05	1373.84
Q9I878_CHICK	PPARG	peroxisome proliferator-activated receptor gamma	1.05	4622.17
Q5ZM09_CHICK	ST3GAL5	ST3 beta-galactoside alpha-2,3-sialyltransferase 5	1.05	291.411
Q8QFN9_CHICK	TRPV1	transient receptor potential cation channel, subfamily V, member 1	1.05	22.2405
O93296_CHICK	APP	amyloid beta (A4) precursor protein	1.04	4618.66
GGPS1	GGPS1	geranylgeranyl diphosphate synthase 1	1.04	224.992
GPAM	GPAM	glycerol-3-phosphate acyltransferase, mitochondrial	1.04	299.663
LIPL_CHICK	LPL	lipoprotein lipase	1.04	163988
PIK3C2B	PIK3C2B	phosphoinositide-3-kinase, class 2, beta polypeptide	1.04	1355.7
SMPD4	SMPD4	sphingomyelin phosphodiesterase 4, neutral membrane (neutral sphingomyelinase-3)	1.04	587.195
Q5ZJG1_CHICK	TNFRSF1A	tumor necrosis factor receptor superfamily, member 1A	1.04	10800.2
ADM	ADM	adrenomedullin	1.03	705.131
Q5ZMA0_CHICK	ARF1	ADP-ribosylation factor 1	1.03	12417.8
CAV1_CHICK	CAV1	caveolin 1, caveolae protein, 22kDa	1.03	19356.3
INPP5E	INPP5E	inositol polyphosphate-5-phosphatase, 72 kDa	1.03	644.131
AYTL2	LPCAT1	lysophosphatidylcholine acyltransferase 1	1.03	279.233
IKBA_CHICK	NFKBIA	nuclear factor of kappa light polypeptide gene enhancer in B-cells inhibitor, alpha	1.03	6990.3
OXSM	OXSM	3-oxoacyl-ACP synthase, mitochondrial	1.03	268.679
Q5F426_CHICK	PDHA1	pyruvate dehydrogenase (lipoamide) alpha 1	1.03	1886.16
PIK3R1	PIK3R1	phosphoinositide-3-kinase, regulatory subunit 1 (alpha)	1.03	901.094
O93600_CHICK	PRLR	prolactin receptor	1.03	45.7765
NLTP_CHICK	SCP2	sterol carrier protein 2	1.03	3953.12
SLC27A4	SLC27A4	solute carrier family 27 (fatty acid transporter), member 4	1.03	2244.86
SMPD2	SMPD2	sphingomyelin phosphodiesterase 2, neutral membrane (neutral sphingomyelinase)	1.03	462.224
Q5ZLW8_CHICK	ACAA2	acetyl-CoA acyltransferase 2	1.029	3372.14
BDH_CHICK	BDH1	3-hydroxybutyrate dehydrogenase, type 1	1.023	4229.25
CD14	CD14	CD14 molecule	1.02	237.209
ITB1_CHICK	ITGB1	integrin, beta 1 (fibronectin receptor, beta polypeptide, antigen CD29 includes MDF2, MSK12)	1.02	49031.4
JUN_CHICK	JUN	jun proto-oncogene	1.02	6746.78
KLF15	KLF15	Kruppel-like factor 15	1.02	1623.28
PIK3CG	PIK3CG	phosphoinositide-3-kinase, catalytic, gamma polypeptide	1.02	1698.8
PIP5K1A	PIP5K1A	phosphatidylinositol-4-phosphate 5-kinase, type I, alpha	1.02	2005.89
PIP5K1C	PIP5K1C	phosphatidylinositol-4-phosphate 5-kinase, type I, gamma	1.02	1310.17
PNPLA8	PNPLA8	patatin-like phospholipase domain containing 8	1.02	941.462
ACSS2	ACSS2	acyl-CoA synthetase short-chain family member 2	1.01	7764.02
AGPAT2	AGPAT2	1-acylglycerol-3-phosphate O-acyltransferase 2 (lysophosphatidic acid acyltransferase, beta)	1.01	546.751
B2CL1_CHICK	BCL2L1	BCL2-like 1	1.01	1012.58
Q6PTX2_CHICK	CLU	clusterin	1.01	7340.36
CNTF_CHICK	CNTF	ciliary neurotrophic factor	1.01	63.3375
DECR2	DECR2	2,4-dienoyl CoA reductase 2, peroxisomal	1.01	550.658
C20orf142	FITM2	fat storage-inducing transmembrane protein 2	1.01	1700.99
ITA6_CHICK	ITGA6	integrin, alpha 6	1.01	3488.45
Q5ZIX5_CHICK	LPCAT2	lysophosphatidylcholine acyltransferase 2	1.01	1066.45
PCYT1B	PCYT1B	phosphate cytidylyltransferase 1, choline, beta	1.01	2.6855
ENSGALG00000005776	TECR	trans-2,3-enoyl-CoA reductase	1.01	120.352
WDTC1	WDTC1	WD and tetratricopeptide repeats 1	1.01	2274.44
O57660_CHICK	HADHA	hydroxyacyl-CoA dehydrogenase/3-ketoacyl-CoA thiolase/enoyl-CoA hydratase (trifunctional protein), alpha subunit	1.001	3628.42
Q5ZM32_CHICK	DLD	dihydrolipoamide dehydrogenase	1	4050.34
GBGT1_CHICK	GBGT1	globoside alpha-1,3-N-acetylgalactosaminyltransferase 1	1	1109.3
FRAP1	MTOR	mechanistic target of rapamycin (serine/threonine kinase)	1	2937.54
PGPS1_CHICK	PGS1	phosphatidylglycerophosphate synthase 1	1	524.098
SRD5A1	SRD5A1	steroid-5-alpha-reductase, alpha polypeptide 1 (3-oxo-5 alpha-steroid delta 4-dehydrogenase alpha 1)	1	56.037
Q5ZK67_CHICK	STARD4	StAR-related lipid transfer (START) domain containing 4	1	1425.9
Q7T1C4_CHICK	RHOQ	ras homolog family member Q	-1	797.989
Q2L7E6_CHICK	SLC27A1	solute carrier family 27 (fatty acid transporter), member 1	-1	298.447
Q8UWF3_CHICK	SMAD2	SMAD family member 2	-1	1073.66
Q5MB12_CHICK	ACACB	acetyl-CoA carboxylase beta	-1.01	8174.96
ACOT8	ACOT8	acyl-CoA thioesterase 8	-1.01	481.019
AT1A1_CHICK	ATP1A1	ATPase, Na+/K+ transporting, alpha 1 polypeptide	-1.01	18347.1
B3GALT1	B3GALT1	UDP-Gal:betaGlcNAc beta 1,3-galactosyltransferase, polypeptide 1	-1.01	20.064
O42124_CHICK	BMPR2	bone morphogenetic protein receptor, type II (serine/threonine kinase)	-1.01	4425.85
Q90765_CHICK	CUX1	cut-like homeobox 1	-1.01	1432.61
PCYT1A	PCYT1A	phosphate cytidylyltransferase 1, choline, alpha	-1.01	767.554
PI42A_CHICK	PIP4K2A	phosphatidylinositol-5-phosphate 4-kinase, type II, alpha	-1.01	3727.1
SGPP1	SGPP1	sphingosine-1-phosphate phosphatase 1	-1.01	312.769
VEGFA_CHICK	VEGFA	vascular endothelial growth factor A	-1.01	727.135
Q5F3B4_CHICK	ACOT9	acyl-CoA thioesterase 9	-1.011	953.933
Q27IP4_CHICK	PRKAB1	protein kinase, AMP-activated, beta 1 non-catalytic subunit	-1.011	1570.56
A5HUM5_CHICK	CYP21A2	cytochrome P450, family 21, subfamily A, polypeptide 2	-1.02	45.744
FABP6	FABP6	fatty acid binding protein 6, ileal	-1.02	46.9175
GHR_CHICK	GHR	growth hormone receptor	-1.02	4754.09
PEX5L	PEX5L	peroxisomal biogenesis factor 5-like	-1.02	14.9365
PIK3C3	PIK3C3	phosphoinositide-3-kinase, class 3	-1.02	824.355
C5H3Z3_CHICK	PLTP	phospholipid transfer protein	-1.02	1039.42
QKI_CHICK	QKI	QKI, KH domain containing, RNA binding	-1.02	3234.55
RALA	RALA	v-ral simian leukemia viral oncogene homolog A (ras related)	-1.02	2059.96
LARGE_CHICK	LARGE	like-glycosyltransferase	-1.03	385.219
PI4K2A	PI4K2A	phosphatidylinositol 4-kinase type 2 alpha	-1.03	334.78
B3TZC0_CHICK	PNPLA6	patatin-like phospholipase domain containing 6	-1.03	1120.83
PTN11_CHICK	PTPN11	protein tyrosine phosphatase, non-receptor type 11	-1.03	1039.69
SPTLC1	SPTLC1	serine palmitoyltransferase, long chain base subunit 1	-1.03	1768.24
ACAA1	ACAA1	acetyl-CoA acyltransferase 1	-1.04	2429.58
Q5ZJ14_CHICK	ACBD3	acyl-CoA binding domain containing 3	-1.04	2724.44
LASS6	CERS6	ceramide synthase 6	-1.04	88.5155
EGFR_CHICK	EGFR	epidermal growth factor receptor	-1.04	5742.02
MTM1	MTM1	myotubularin 1	-1.04	714.573
MYD88	MYD88	myeloid differentiation primary response gene (88)	-1.04	3173.29
Q5F3Y4_CHICK	PLIN2	perilipin 2	-1.04	6289.14
PRP19_CHICK	PRPF19	PRP19/PSO4 pre-mRNA processing factor 19 homolog (S. cerevisiae)	-1.04	1266.08
STARD3	STARD3	StAR-related lipid transfer (START) domain containing 3	-1.04	791.389
O93378_CHICK	STAT5B	signal transducer and activator of transcription 5B	-1.04	4289.11
Q5F420_CHICK	ACSL1	acyl-CoA synthetase long-chain family member 1	-1.05	6715.87
CACNA1H	CACNA1H	calcium channel, voltage-dependent, T type, alpha 1H subunit	-1.05	161.207
CHPT1_CHICK	CHPT1	choline phosphotransferase 1	-1.05	1654.54
UBXD8	FAF2	Fas associated factor family member 2	-1.05	1056.68
HTR2A	HTR2A	5-hydroxytryptamine (serotonin) receptor 2A, G protein-coupled	-1.05	608.448
Q9IAU0_CHICK	MITF	microphthalmia-associated transcription factor	-1.05	1115.31
NCAM1_CHICK	NCAM1	neural cell adhesion molecule 1	-1.05	980.341
Q8JHU1_CHICK	NR1H3	nuclear receptor subfamily 1, group H, member 3	-1.05	10215.6
PDIA3_CHICK	PDIA3	protein disulfide isomerase family A, member 3	-1.05	22710
RAC1	RAC1	ras-related C3 botulinum toxin substrate 1 (rho family, small GTP binding protein Rac1)	-1.05	6837.41
SULT1E1	SULT1E1	sulfotransferase family 1E, estrogen-preferring, member 1	-1.05	3092.61
Q4U127_CHICK	TIRAP	toll-interleukin 1 receptor (TIR) domain containing adaptor protein	-1.05	410.212
Q9I9E2_CHICK	AHR	aryl hydrocarbon receptor	-1.06	1289.44
O42284_CHICK	CASP1	caspase 1, apoptosis-related cysteine peptidase	-1.06	713.232
ELOVL7	ELOVL7	ELOVL fatty acid elongase 7	-1.06	289.147
Q9DGH8_CHICK	FAS	Fas (TNF receptor superfamily, member 6)	-1.06	315.665
FOXO4	FOXO4	forkhead box O4	-1.06	814.262
GAPVD1	GAPVD1	GTPase activating protein and VPS9 domains 1	-1.06	2528.27
MOGAT1	MOGAT1	monoacylglycerol O-acyltransferase 1	-1.06	31.2225
Q5ZLB4_CHICK	NAPEPLD	N-acyl phosphatidylethanolamine phospholipase D	-1.06	984.667
P79783_CHICK	ST8SIA1	ST8 alpha-N-acetyl-neuraminide alpha-2,8-sialyltransferase 1	-1.06	97.2065
O42399_CHICK	ST8SIA4	ST8 alpha-N-acetyl-neuraminide alpha-2,8-sialyltransferase 4	-1.06	426.331
Q5ZKF9_CHICK	LRP5	low density lipoprotein receptor-related protein 5	-1.064	3551.62
Q5F404_CHICK	BAK1	BCL2-antagonist/killer 1	-1.07	1488.74
Q9DDD2_CHICK	CD40	CD40 molecule, TNF receptor superfamily member 5	-1.07	430.239
Q6T7C0_CHICK	CXCL12	chemokine (C-X-C motif) ligand 12	-1.07	964.511
FADS1	FADS1	fatty acid desaturase 1	-1.07	1700.08
POR	POR	P450 (cytochrome) oxidoreductase	-1.07	4421.23
SORBS1	SORBS1	sorbin and SH3 domain containing 1	-1.07	6742.73
STAR_CHICK	STAR	steroidogenic acute regulatory protein	-1.07	16.8675
Q5ZK70_CHICK	ACADSB	acyl-CoA dehydrogenase, short/branched chain	-1.076	1527.59
Q98909_CHICK	ACACA	acetyl-CoA carboxylase alpha	-1.08	6104.95
ACSS1	ACSS1	acyl-CoA synthetase short-chain family member 1	-1.08	2897.91
AGPS	AGPS	alkylglycerone phosphate synthase	-1.08	1015.65
O73739_CHICK	EDNRA	endothelin receptor type A	-1.08	3141.3
HPGD	HPGD	hydroxyprostaglandin dehydrogenase 15-(NAD)	-1.08	456.209
HMGCL_CHICK	HMGCL	3-hydroxymethyl-3-methylglutaryl-CoA lyase	-1.087	647.306
Q5ZJ68_CHICK	ACAD9	acyl-CoA dehydrogenase family, member 9	-1.09	6328.51
AGPAT6	AGPAT6	1-acylglycerol-3-phosphate O-acyltransferase 6 (lysophosphatidic acid acyltransferase, zeta)	-1.09	1680.33
Q9DER2_CHICK	ANGPT2	angiopoietin 2	-1.09	1193.56
BMP6	BMP6	bone morphogenetic protein 6	-1.09	522.832
Q90ZF0_CHICK	KDR	kinase insert domain receptor (a type III receptor tyrosine kinase)	-1.09	7178.78
Q5ZJJ6_CHICK	LTA4H	leukotriene A4 hydrolase	-1.09	5508.33
PRKACB	PRKACB	protein kinase, cAMP-dependent, catalytic, beta	-1.09	3086.74
Q5F3X1_CHICK	PRKCA	protein kinase C, alpha	-1.09	843.711
RDH10	RDH10	retinol dehydrogenase 10 (all-trans)	-1.09	554.064
C14orf147	SPTSSA	serine palmitoyltransferase, small subunit A	-1.09	112.922
Q6ZX98_CHICK	ST8SIA5	ST8 alpha-N-acetyl-neuraminide alpha-2,8-sialyltransferase 5	-1.09	63.26
TRPV2	TRPV2	transient receptor potential cation channel, subfamily V, member 2	-1.09	4069.01
Q3L255_CHICK	WNT5B	wingless-type MMTV integration site family, member 5B	-1.091	373.701
E2F1_CHICK	E2F1	E2F transcription factor 1	-1.097	284.587
ABCG5	ABCG5	ATP-binding cassette, sub-family G (WHITE), member 5	-1.1	48.1515
BRE_CHICK	BRE	brain and reproductive organ-expressed (TNFRSF1A modulator)	-1.1	2999.72
Q5F3H3_CHICK	CERK	ceramide kinase	-1.1	823.428
INHBA_CHICK	INHBA	inhibin, beta A	-1.1	107.12
INPP5D	INPP5D	inositol polyphosphate-5-phosphatase, 145kDa	-1.1	1752.88
PIGO	PIGO	phosphatidylinositol glycan anchor biosynthesis, class O	-1.1	595.822
Q5F3P4_CHICK	PIK3CD	phosphoinositide-3-kinase, catalytic, delta polypeptide	-1.1	1929.61
PITPNM1	PITPNM1	phosphatidylinositol transfer protein, membrane-associated 1	-1.1	821.755
PLA2G10	PLA2G10	phospholipase A2, group X	-1.1	11.8485
PRIO_CHICK	PRNP	prion protein	-1.1	1500.95
PTAFR	PTAFR	platelet-activating factor receptor	-1.1	1117.24
CDKN1A	CDKN1A	cyclin-dependent kinase inhibitor 1A (p21, Cip1)	-1.11	67.161
LASS5	CERS5	ceramide synthase 5	-1.11	1588.53
O13254_CHICK	CYP11A1	cytochrome P450, family 11, subfamily A, polypeptide 1	-1.11	363.688
Q6VYQ9_CHICK	FABP4	fatty acid binding protein 4, adipocyte	-1.11	45631.8
JAZF1	JAZF1	JAZF zinc finger 1	-1.11	425.991
Q5F350_CHICK	MAP3K14	mitogen-activated protein kinase kinase kinase 14	-1.11	2388.12
RXRA	RXRA	retinoid X receptor, alpha	-1.11	1158.46
Q5ZMQ7_CHICK	SH3KBP1	SH3-domain kinase binding protein 1	-1.11	12071.4
Q9IB43_CHICK	TCF7L2	transcription factor 7-like 2 (T-cell specific, HMG-box)	-1.117	1169.31
ACAD10	ACAD10	acyl-CoA dehydrogenase family, member 10	-1.12	103.969
Q7SX83_CHICK	CREB1	cAMP responsive element binding protein 1	-1.12	612.393
ERBB2	ERBB2	v-erb-b2 erythroblastic leukemia viral oncogene homolog 2, neuro/glioblastoma derived oncogene homolog (avian)	-1.12	393.836
HDC	HDC	histidine decarboxylase	-1.12	39.049
HES1_CHICK	HES1	hairy and enhancer of split 1	-1.12	931.543
Q70XC4_CHICK	IL16	interleukin 16	-1.12	428.313
Q0PVE6_CHICK	PARD3	par-3 partitioning defective 3 homolog (C. elegans)	-1.12	1638.37
PDE8A	PDE8A	phosphodiesterase 8A	-1.12	3000.19
PDK4	PDK4	pyruvate dehydrogenase kinase, isozyme 4	-1.12	375.322
PI4KA	PI4KA	phosphatidylinositol 4-kinase, catalytic, alpha	-1.12	4048.1
SERINC5	SERINC5	serine incorporator 5	-1.12	882.266
ALG1	ALG1	asparagine-linked glycosylation 1, beta-1,4-mannosyltransferase homolog (S. cerevisiae)	-1.13	356.375
HNF1A_CHICK	HNF1A	HNF1 homeobox A	-1.13	25.3375
NFKB1_CHICK	NFKB1	nuclear factor of kappa light polypeptide gene enhancer in B-cells 1	-1.13	1959.05
Q5ZJB1_CHICK	PEMT	phosphatidylethanolamine N-methyltransferase	-1.13	634.092
ENSGALG00000014832	PRKAA1	protein kinase, AMP-activated, alpha 1 catalytic subunit	-1.131	957.676
O57513_CHICK	AKT1	v-akt murine thymoma viral oncogene homolog 1	-1.14	23921.3
ATF6	ATF6	activating transcription factor 6	-1.14	1791.96
CYP2R1	CYP2R1	cytochrome P450, family 2, subfamily R, polypeptide 1	-1.14	70.779
Q5KRA4_CHICK	FGF7	fibroblast growth factor 7	-1.14	139.376
HEXB	HEXB	hexosaminidase B (beta polypeptide)	-1.14	650.743
SMS1_CHICK	SGMS1	sphingomyelin synthase 1	-1.14	1399.36
Q68BG0_CHICK	SIRT1	sirtuin 1	-1.14	1262.17		266 genes ±1.2-fold
Q9DD46_CHICK	ALDH1A3	aldehyde dehydrogenase 1 family, member A3	-1.15	6729.04
Q4A1V5_CHICK	APC	adenomatous polyposis coli	-1.15	1629.68
Q6Q247_CHICK	GDF9	growth differentiation factor 9	-1.15	6.943
HTR2C	HTR2C	5-hydroxytryptamine (serotonin) receptor 2C, G protein-coupled	-1.15	14.523
Q90WY8_CHICK	LEPR	leptin receptor	-1.15	53.753
MK09_CHICK	MAPK9	mitogen-activated protein kinase 9	-1.15	516.442
Q5F431_CHICK	SLC6A6	solute carrier family 6 (neurotransmitter transporter, taurine), member 6	-1.15	1682.09
Q5ZIG7_CHICK	ACSL5	acyl-CoA synthetase long-chain family member 5	-1.16	323.715
AA2BR_CHICK	ADORA2B	adenosine A2b receptor	-1.16	343.483
Q5ZHK2_CHICK	AGK	acylglycerol kinase	-1.16	585.284
BDNF_CHICK	BDNF	brain-derived neurotrophic factor	-1.16	25.504
Q805A8_CHICK	CD81	CD81 molecule	-1.16	10438.4
DOLK	DOLK	dolichol kinase	-1.16	4.74
Q9DER3_CHICK	LHCGR	luteinizing hormone/choriogonadotropin receptor	-1.16	7.023
MBTPS1	MBTPS1	membrane-bound transcription factor peptidase, site 1	-1.16	6726.05
Q6QWE7_CHICK	ADIPOQ	adiponectin, C1Q and collagen domain containing	-1.17	128204
Q90Z51_CHICK	BRCA1	breast cancer 1, early onset	-1.17	148.388
EIF2AK3	EIF2AK3	eukaryotic translation initiation factor 2-alpha kinase 3	-1.17	1045.23
FYN_CHICK	FYN	FYN oncogene related to SRC, FGR, YES	-1.17	1729.3
INSI1_CHICK	INSIG1	insulin induced gene 1	-1.17	580.599
MYO5A_CHICK	MYO5A	myosin VA (heavy chain 12, myoxin)	-1.17	940.379
NTRK1	NTRK1	neurotrophic tyrosine kinase, receptor, type 1	-1.17	4.0345
A2TH15_CHICK	PTGER2	prostaglandin E receptor 2 (subtype EP2), 53kDa	-1.17	29.1
Q5ZJ96_CHICK	SPTLC2	serine palmitoyltransferase, long chain base subunit 2	-1.17	1021.96
CCND1_CHICK	CCND1	cyclin D1	-1.179	920.362
C5AR1	C5AR1	complement component 5a receptor 1	-1.18	138.456
CALB1_CHICK	CALB1	calbindin 1, 28kDa	-1.18	14.652
IL18RAP	IL18RAP	interleukin 18 receptor accessory protein	-1.18	13.444
MMP2_CHICK	MMP2	matrix metallopeptidase 2 (gelatinase A, 72kDa gelatinase, 72kDa type IV collagenase)	-1.18	5981.26
PA24A_CHICK	PLA2G4A	phospholipase A2, group IVA (cytosolic, calcium-dependent)	-1.18	1104.77
ACOX3	ACOX3	acyl-CoA oxidase 3, pristanoyl	-1.19	295.807
Q5ILH1_CHICK	CYP7B1	cytochrome P450, family 7, subfamily B, polypeptide 1	-1.19	208.168
FDXR	FDXR	ferredoxin reductase	-1.19	383.421
Q38HX7_CHICK	NR3C1	nuclear receptor subfamily 3, group C, member 1 (glucocorticoid receptor)	-1.19	1886.9
STC1	STC1	stanniocalcin 1	-1.19	51.1475
TRERF1	TRERF1	transcriptional regulating factor 1	-1.19	1708.54
PIP5K3	PIKFYVE	phosphoinositide kinase, FYVE finger containing	-1.2	1160.87
SLC1A1	SLC1A1	solute carrier family 1 (neuronal/epithelial high affinity glutamate transporter, system Xag), member 1	-1.2	7.091
O12945_CHICK	VTN	vitronectin	-1.2	679.982
Q5IJ76_CHICK	RUNX1T1	runt-related transcription factor 1; translocated to, 1 (cyclin D-related)	-1.206	1102.06
MRP1_CHICK	ABCC1	ATP-binding cassette, sub-family C (CFTR/MRP), member 1	-1.21	3322.22
ADRB2	ADRB2	adrenoceptor beta 2, surface	-1.21	547.026
BMP4_CHICK	BMP4	bone morphogenetic protein 4	-1.21	900.264
Q5UHA2_CHICK	CX3CL1	chemokine (C-X3-C motif) ligand 1	-1.21	1330.87
Q8UVG3_CHICK	RUNX2	runt-related transcription factor 2	-1.21	31.7355
UGCG	UGCG	UDP-glucose ceramide glucosyltransferase	-1.21	301.465
Q5UKY7_CHICK	ESRRG	estrogen-related receptor gamma	-1.22	167.924
KIT_CHICK	KIT	v-kit Hardy-Zuckerman 4 feline sarcoma viral oncogene homolog	-1.22	496.446
SOAT1	SOAT1	sterol O-acyltransferase 1	-1.22	1318.11
IRS4	IRS4	insulin receptor substrate 4	-1.228	668.905
BCL2_CHICK	BCL2	B-cell CLL/lymphoma 2	-1.23	1019.8
LIF	LIF	leukemia inhibitory factor	-1.23	54.5915
Q90W23_CHICK	PDGFB	platelet-derived growth factor beta polypeptide	-1.23	1164.35
O42391_CHICK	PIK3CA	phosphoinositide-3-kinase, catalytic, alpha polypeptide	-1.23	1403.28
SCARB1	SCARB1	scavenger receptor class B, member 1	-1.23	792.956
PHCA	ACER3	alkaline ceramidase 3	-1.24	581.462
EHHADH	EHHADH	enoyl-CoA, hydratase/3-hydroxyacyl CoA dehydrogenase	-1.24	561.358
Q9DE15_CHICK	MMP9	matrix metallopeptidase 9 (gelatinase B, 92kDa gelatinase, 92kDa type IV collagenase)	-1.24	23.2175
P2RX7	P2RX7	purinergic receptor P2X, ligand-gated ion channel, 7	-1.24	409.733
PTGES	PTGES	prostaglandin E synthase	-1.24	303.421
Q6B842_CHICK	CPT1A	carnitine palmitoyltransferase 1A (liver)	-1.244	2353.41
DAGLA	DAGLA	diacylglycerol lipase, alpha	-1.25	627.473
HSD11B1	HSD11B1	hydroxysteroid (11-beta) dehydrogenase 1	-1.25	44.9215
MOSC2	MARC2	mitochondrial amidoxime reducing component 2	-1.25	2359.72
CYP39A1	CYP39A1	cytochrome P450, family 39, subfamily A, polypeptide 1	-1.26	1033.35
FGF2_CHICK	FGF2	fibroblast growth factor 2 (basic)	-1.26	263.465
APOA1_CHICK	APOA1	apolipoprotein A-I	-1.27	38.274
P81267_CHICK	IGFR1	insulin-like growth factor type 1 receptor	-1.272	869.802
DECR1	DECR1	2,4-dienoyl CoA reductase 1, mitochondrial	-1.28	1391.27
IGF2_CHICK	IGF2	insulin-like growth factor 2 (somatomedin A)	-1.28	576.547
ABCA1	ABCA1	ATP-binding cassette, sub-family A (ABC1), member 1	-1.29	6388.25
MLSTD1	FAR2	fatty acyl CoA reductase 2	-1.29	588.345
Q788Q2_CHICK	HGF	hepatocyte growth factor (hepapoietin A; scatter factor)	-1.29	256.24
NOS2_CHICK	NOS2	nitric oxide synthase 2, inducible	-1.29	596.823
NFATC2	NFATC2	nuclear factor of activated T-cells, cytoplasmic, calcineurin-dependent 2	-1.3	623.466
PCTP	PCTP	phosphatidylcholine transfer protein	-1.3	152.194
Q60GU0_CHICK	PPARGC1A	peroxisome proliferator-activated receptor gamma, coactivator 1 alpha	-1.3	74.9525
PTDSS2	PTDSS2	phosphatidylserine synthase 2	-1.3	417.578
BMP2_CHICK	BMP2	bone morphogenetic protein 2	-1.31	99.196
COT2_CHICK	NR2F2	nuclear receptor subfamily 2, group F, member 2	-1.31	944.386
RDH5	RDH5	retinol dehydrogenase 5 (11-cis/9-cis)	-1.31	127.941
Q91001_CHICK	F2	coagulation factor II (thrombin)	-1.32	97.278
GGTLA1	GGT5	gamma-glutamyltransferase 5	-1.32	2756.49
C3VP78_CHICK	GPER	G protein-coupled estrogen receptor 1	-1.32	2.993
PDGFRB	PDGFRB	platelet-derived growth factor receptor, beta polypeptide	-1.32	9306.32
SRD5A2	SRD5A2	steroid-5-alpha-reductase, alpha polypeptide 2 (3-oxo-5 alpha-steroid delta 4-dehydrogenase alpha 2)	-1.32	15.204
O42402_CHICK	BDKRB2	bradykinin receptor B2	-1.33	57.9395
ESR1_CHICK	ESR1	estrogen receptor 1	-1.33	269.333
PLD1	PLD1	phospholipase D1, phosphatidylcholine-specific	-1.33	1337.8
Q5CAQ0_CHICK	FASLG	Fas ligand (TNF superfamily, member 6)	-1.34	23.266
OPRL1	OPRL1	opiate receptor-like 1	-1.34	17.8455
STS	STS	steroid sulfatase (microsomal), isozyme S	-1.34	212.781
ACSBG1	ACSBG1	acyl-CoA synthetase bubblegum family member 1	-1.35	21.917
Q2ACE0_CHICK	AR	androgen receptor	-1.35	1967.88
Q8QGC7_CHICK	CNR1	cannabinoid receptor 1 (brain)	-1.35	1477.76
IGFBP7	IGFBP7	insulin-like growth factor binding protein 7	-1.35	10914.9
REST	REST	RE1-silencing transcription factor	-1.35	1335.85
A4GALT	A4GALT	alpha 1,4-galactosyltransferase	-1.37	439.122
AGTR1_CHICK	AGTR1	angiotensin II receptor, type 1	-1.37	670.426
LASS1	CERS1	ceramide synthase 1	-1.37	155.079
ETNK2	ETNK2	ethanolamine kinase 2	-1.37	32.718
GPC1_CHICK	GPC1	glypican 1	-1.38	15100.4
CP17A_CHICK	CYP17A1	cytochrome P450, family 17, subfamily A, polypeptide 1	-1.39	190.488
Q6ZXC6_CHICK	ST8SIA6	ST8 alpha-N-acetyl-neuraminide alpha-2,8-sialyltransferase 6	-1.39	61.138
LIPC	LIPC	lipase, hepatic	-1.4	3.3725
MGST2	MGST2	microsomal glutathione S-transferase 2	-1.4	50.0805
Q7T1F2_CHICK	TNFSF10	tumor necrosis factor (ligand) superfamily, member 10	-1.4	1640.58
NR5A2_CHICK	NR5A2	nuclear receptor subfamily 5, group A, member 2	-1.41	384.103
A1YV56_CHICK	TLR3	toll-like receptor 3	-1.41	442.062
DEGS2	DEGS2	delta(4)-desaturase, sphingolipid 2	-1.42	15.5915
SOMA_CHICK	Gh	growth hormone	-1.43	33.776
Q3HR38_CHICK	CD4	CD4 molecule	-1.44	92.538
ALOX5	ALOX5	arachidonate 5-lipoxygenase	-1.46	449.172
BDH2	BDH2	3-hydroxybutyrate dehydrogenase, type 2	-1.46	694.889
B3GNT5	B3GNT5	UDP-GlcNAc:betaGal beta-1,3-N-acetylglucosaminyltransferase 5	-1.47	2.9385
Q9DEH3_CHICK	DIAPH1	diaphanous homolog 1 (Drosophila)	-1.47	7324.69
FGF1_CHICK	FGF1	fibroblast growth factor 1 (acidic)	-1.47	38.1135
SPTLC3	SPTLC3	serine palmitoyltransferase, long chain base subunit 3	-1.47	5.88
P87373_CHICK	BMP5	bone morphogenetic protein 5	-1.49	162.306
BAAT	BAAT	bile acid CoA: amino acid N-acyltransferase (glycine N-choloyltransferase)	-1.5	27.89
EDN1	EDN1	endothelin 1	-1.51	173.595
IGF1_CHICK	IGF1	insulin-like growth factor 1 (somatomedin C)	-1.52	43.399
AKR1D1	AKR1D1	aldo-keto reductase family 1, member D1 (delta 4-3-ketosteroid-5-beta-reductase)	-1.53	47.2305
SEM3A_CHICK	SEMA3A	sema domain, immunoglobulin domain (Ig), short basic domain, secreted, (semaphorin) 3A	-1.53	871.816
RARB_CHICK	RARB	retinoic acid receptor, beta	-1.54	433.209
TFCP2L1	TFCP2L1	transcription factor CP2-like 1	-1.55	76.9755
A8I1C6_CHICK	MLXIPL	MLX interacting protein-like	-1.57	45.445
CDS1	CDS1	CDP-diacylglycerol synthase (phosphatidate cytidylyltransferase) 1	-1.58	79.698
PTGS1	PTGS1	prostaglandin-endoperoxide synthase 1 (prostaglandin G/H synthase and cyclooxygenase)	-1.58	393.312
RLBP1	RLBP1	retinaldehyde binding protein 1	-1.58	7.3375
AGTR2	AGTR2	angiotensin II receptor, type 2	-1.61	467.733
ESR2_CHICK	ESR2	estrogen receptor 2 (ER beta)	-1.61	11.302
HPGDS_CHICK	HPGDS	hematopoietic prostaglandin D synthase	-1.63	152.243
Q9I8T6_CHICK	BMP7	bone morphogenetic protein 7	-1.65	153.93
PROX1_CHICK	PROX1	prospero homeobox 1	-1.65	121.847
Q5ZI81_CHICK	DPP4	dipeptidyl-peptidase 4	-1.66	704.861
CYP1B1	CYP1B1	cytochrome P450, family 1, subfamily B, polypeptide 1	-1.67	74.3695
GPAT2	GPAT2	glycerol-3-phosphate acyltransferase 2, mitochondrial	-1.67	107.889
DKK3_CHICK	DKK3	dickkopf 3 homolog (Xenopus laevis)	-1.71	1418.56
Q4GWZ4_CHICK	GGT1	gamma-glutamyltransferase 1	-1.71	274.524
O42407_CHICK	FGF10	fibroblast growth factor 10	-1.717	31.371
SIA7A_CHICK	ST6GALNAC1	ST6 (alpha-N-acetyl-neuraminyl-2,3-beta-galactosyl-1,3)-N-acetylgalactosaminide alpha-2,6-sialyltransferase 1	-1.73	14.211
Q6Q123_CHICK	MID1IP1	MID1 interacting protein 1	-1.76	4.3215
A0M8U4_CHICK	CFTR	cystic fibrosis transmembrane conductance regulator (ATP-binding cassette sub-family C, member 7)	-1.77	574.287
EDN2	EDN2	endothelin 2	-1.79	86.141
GLUC_CHICK	GCG	glucagon	-1.8	88.4805
Q90842_CHICK	FAR1	fatty acyl CoA reductase 1	-1.81	423.952
CD40L_CHICK	CD40LG	CD40 ligand	-1.89	19.078
Q98TB5_CHICK	UGT8	UDP glycosyltransferase 8	-1.9	51.508
A8CWP8_CHICK	AVPR1A	arginine vasopressin receptor 1A	-2.1	1.503
FGF9	FGF9	fibroblast growth factor 9 (glia-activating factor)	-2.1	19.498
ADH1_CHICK	ADH1C	alcohol dehydrogenase 1C (class I), gamma polypeptide	-2.19	33.266
TNR16_CHICK	NGFR	nerve growth factor receptor	-2.2	22.9045
ABCG8	ABCG8	ATP-binding cassette, sub-family G (WHITE), member 8	-2.3	1.2895
CP26A_CHICK	CYP26A1	cytochrome P450, family 26, subfamily A, polypeptide 1	-2.35	26.743
AGT	AGT	angiotensinogen (serpin peptidase inhibitor, clade A, member 8)	-2.4	7.951
Q5ILH0_CHICK	HNF4A	hepatocyte nuclear factor 4, alpha	-2.49	3.2435
AL1A1_CHICK	ALDH1A1	aldehyde dehydrogenase 1 family, member A1	-2.52	645.65
Q8QH06_CHICK	GRM5	glutamate receptor, metabotropic 5	-2.52	6.218
Q9PTE9_CHICK	NR0B1	nuclear receptor subfamily 0, group B, member 1	-2.53	20.064
GRM1	GRM1	glutamate receptor, metabotropic 1	-2.75	0.5625
Q9IAS3_CHICK	SLC1A3	solute carrier family 1 (glial high affinity glutamate transporter), member 3	-3.23	8.576
PLA2G5	PLA2G5	phospholipase A2, group V	-3.25	1.094
HMGCS2	HMGCS2	3-hydroxy-3-methylglutaryl-CoA synthase 2 (mitochondrial)	-3.6	20.7735
Q6XBN6_CHICK	DAB1	disabled homolog 1 (Drosophila)	-3.61	7.8165
A8DC32_CHICK	MTTP	microsomal triglyceride transfer protein	-4.05	3.9655
A7E3L6_CHICK	NOX5	NADPH oxidase, EF-hand calcium binding domain 5	-4.14	8.767
PRKG2	PRKG2	protein kinase, cGMP-dependent, type II	-4.15	14.517
SIGIRR	SIGIRR	single immunoglobulin and toll-interleukin 1 receptor (TIR) domain	-4.5	6.922
Q90WA9_CHICK	FABP1	fatty acid binding protein 1, liver	-5.15	5.747
ASAH2	ASAH2	N-acylsphingosine amidohydrolase (non-lysosomal ceramidase) 2	-5.93	4.6025
IL10_CHICK	IL10	interleukin 10	-6.39	1.1085
Q7LZS0_CHICK	KNG1	kininogen 1	-6.99	14.4755
CNR2	CNR2	cannabinoid receptor 2 (macrophage)	-7.23	3.903
ADCY10	ADCY10	adenylate cyclase 10 (soluble)	-7.34	2.552
APOB_CHICK	APOB	apolipoprotein B (including Ag(x) antigen)	-7.67	29.9905
Q8JHU2_CHICK	NR1H4	nuclear receptor subfamily 1, group H, member 4	-11.57	1.8855
ALBU_CHICK	ALB	albumin	-38.43	923.072
Q7LZF3_CHICK	PLG	plasminogen	-112.1	16.9645		179 up-regulated in LL
		Higher Expression in FL
		Higher Expression in LL
