# Supplementary material for: RNA-Seq Analysis of Abdominal Fat in Genetically Fat and Lean Chickens Highlights a Divergence in Expression of Genes Controlling Adiposity, Hemostasis, and Lipid Metabolism
Source: PLoS One. 2015 Oct 7;10(10):e0139549. doi: 10.1371/journal.pone.0139549 (PMC4596860; doi:10.1371/journal.pone.0139549)
Supplement: S6 Table — This Excel file contains five worksheets that list DE genes that populate the five top canonical pathways identified by IPA analysis (see Table 3). The top five canonical pathways from IPA analysis are: “Adipogenesis Pathway, Glucorticoid Receptor Signaling, Axonal Guidance Signaling, Hepatic Fibrosis, and RAR Activation”. Each worksheet lists the following information: gene symbol, Entrez gene name, fold-change (FL/LL), cellular location, and type of molecule. (XLSX) [file pone.0139549.s007.xlsx]

## Sheet: Adipogenesis pathway
S7 Table. Top Canonical Pathways highly populated by DE genes from abdominal fat of FL and LL cockerels at 7 wk
Symbol	Entrez Gene Name	Fold Change	Location	Type(s)
FZD6	frizzled class receptor 6	1.805	Plasma Membrane	G-protein coupled receptor
FGFR3	fibroblast growth factor receptor 3	1.746	Plasma Membrane	kinase
LPIN1	lipin 1	1.519	Nucleus	phosphatase
CCRN4L	CCR4 carbon catabolite repression 4-like (S. cerevisiae)	1.361	Nucleus	transcription regulator
CEBPA	CCAAT/enhancer binding protein (C/EBP), alpha	1.341	Nucleus	transcription regulator
FGFRL1	fibroblast growth factor receptor-like 1	1.281	Plasma Membrane	transmembrane receptor
HDAC11	histone deacetylase 11	1.265	Nucleus	transcription regulator
PLIN1	perilipin 1	1.219	Cytoplasm	other
PER2	period circadian clock 2	-1.201	Nucleus	transcription regulator
NR1D2	nuclear receptor subfamily 1, group D, member 2	-1.21	Nucleus	ligand-dependent nuclear receptor
HIF1A	hypoxia inducible factor 1, alpha subunit (basic helix-loop-helix transcription factor)	-1.233	Nucleus	transcription regulator
SMAD5	SMAD family member 5	-1.233	Nucleus	transcription regulator
ZNF423	zinc finger protein 423	-1.243	Nucleus	transcription regulator
TBL1XR1	transducin (beta)-like 1 X-linked receptor 1	-1.251	Nucleus	transcription regulator
SIN3A	SIN3 transcription regulator family member A	-1.258	Nucleus	transcription regulator
EBF1	early B-cell factor 1	-1.313	Nucleus	transcription regulator
NR2F2	nuclear receptor subfamily 2, group F, member 2	-1.314	Nucleus	ligand-dependent nuclear receptor
RUNX1T1	runt-related transcription factor 1; translocated to, 1 (cyclin D-related)	-1.316	Nucleus	transcription regulator
MNAT1	MNAT CDK-activating kinase assembly factor 1	-1.346	Nucleus	other
HDAC4	histone deacetylase 4	-1.349	Nucleus	transcription regulator
BMP7	bone morphogenetic protein 7	-1.637	Extracellular Space	growth factor
FGFR2	fibroblast growth factor receptor 2	-2.09	Plasma Membrane	kinase
KLF5	Kruppel-like factor 5 (intestinal)	-2.488	Nucleus	transcription regulator
	Higher expression in FL
	Higher expression in LL

## Sheet: Glucorticoid Receptor Signaling
S6 Table. Top Canonical Pathways highly populated by DE genes from abdominal fat of FL and LL cockerels at 7 wk
Symbol	Entrez Gene Name	Fold Change	Location	Type(s)
ANXA1	annexin A1	1.666	Plasma Membrane	enzyme
PLAU	plasminogen activator, urokinase	1.629	Extracellular Space	peptidase
HSPA2	heat shock 70kDa protein 2	1.508	Cytoplasm	other
TAF13	TAF13 RNA polymerase II, TATA box binding protein (TBP)-associated factor, 18kDa	1.365	Nucleus	transcription regulator
CEBPA	CCAAT/enhancer binding protein (C/EBP), alpha	1.341	Nucleus	transcription regulator
HSP90AA1	heat shock protein 90kDa alpha (cytosolic), class A member 1	1.271	Cytoplasm	enzyme
HSPA8	heat shock 70kDa protein 8	1.252	Cytoplasm	enzyme
POLR2H	polymerase (RNA) II (DNA directed) polypeptide H	1.237	Nucleus	enzyme
HRAS	Harvey rat sarcoma viral oncogene homolog	1.236	Plasma Membrane	enzyme
PPP3CB	protein phosphatase 3, catalytic subunit, beta isozyme	1.235	Plasma Membrane	phosphatase
JAK2	Janus kinase 2	-1.218	Cytoplasm	kinase
TGFBR2	transforming growth factor, beta receptor II (70/80kDa)	-1.227	Plasma Membrane	kinase
PIK3R2	phosphoinositide-3-kinase, regulatory subunit 2 (beta)	-1.232	Cytoplasm	kinase
EP300	E1A binding protein p300	-1.233	Nucleus	transcription regulator
NCOA3	nuclear receptor coactivator 3	-1.247	Nucleus	transcription regulator
TRAF6	TNF receptor-associated factor 6, E3 ubiquitin protein ligase	-1.251	Cytoplasm	enzyme
NFAT5	nuclear factor of activated T-cells 5, tonicity-responsive	-1.254	Nucleus	transcription regulator
MAPK8	mitogen-activated protein kinase 8	-1.256	Cytoplasm	kinase
BCL2	B-cell CLL/lymphoma 2	-1.274	Cytoplasm	transporter
ARID2	AT rich interactive domain 2 (ARID, RFX-like)	-1.297	Nucleus	transcription regulator
NFATC2	nuclear factor of activated T-cells, cytoplasmic, calcineurin-dependent 2	-1.299	Nucleus	transcription regulator
NFATC3	nuclear factor of activated T-cells, cytoplasmic, calcineurin-dependent 3	-1.305	Nucleus	transcription regulator
MAPK12	mitogen-activated protein kinase 12	-1.306	Cytoplasm	kinase
NR3C2	nuclear receptor subfamily 3, group C, member 2	-1.307	Nucleus	ligand-dependent nuclear receptor
PBX1	pre-B-cell leukemia homeobox 1	-1.327	Nucleus	transcription regulator
MAP3K1	mitogen-activated protein kinase kinase kinase 1, E3 ubiquitin protein ligase	-1.339	Cytoplasm	kinase
MNAT1	MNAT CDK-activating kinase assembly factor 1	-1.346	Nucleus	other
AR	androgen receptor	-1.349	Nucleus	ligand-dependent nuclear receptor
NRIP1	nuclear receptor interacting protein 1	-1.371	Nucleus	transcription regulator
NCOA2	nuclear receptor coactivator 2	-1.414	Nucleus	transcription regulator
SMARCD3	SWI/SNF related, matrix associated, actin dependent regulator of chromatin, subfamily d, member 3	-1.477	Nucleus	transcription regulator
POU2F1	POU class 2 homeobox 1	-1.578	Nucleus	transcription regulator
SMARCB1	SWI/SNF related, matrix associated, actin dependent regulator of chromatin, subfamily b, member 1	-1.579	Nucleus	transcription regulator
TGFB2	transforming growth factor, beta 2	-1.694	Extracellular Space	growth factor
TRA	T cell receptor alpha locus	-1.716	Plasma Membrane	transmembrane receptor
PGR	progesterone receptor	-2.233	Nucleus	ligand-dependent nuclear receptor
	Higher expression in FL
	Higher expression in LL

## Sheet: Axonal Guidance Signaling
S7 Table. Top Canonical Pathways highly populated by DE genes from abdominal fat of FL and LL cockerels at 7 wk
Symbol	Entrez Gene Name	Fold Change	Location	Type(s)
NTN1	netrin 1	2.543	Extracellular Space	other
WNT4	wingless-type MMTV integration site family, member 4	2.339	Extracellular Space	cytokine
FZD6	frizzled class receptor 6	1.805	Plasma Membrane	G-protein coupled receptor
PAK1	p21 protein (Cdc42/Rac)-activated kinase 1	1.742	Cytoplasm	kinase
PAPPA	pregnancy-associated plasma protein A, pappalysin 1	1.691	Extracellular Space	peptidase
TUBB1	tubulin, beta 1 class VI	1.598	Cytoplasm	other
CXCR4	chemokine (C-X-C motif) receptor 4	1.576	Plasma Membrane	G-protein coupled receptor
SEMA3G	sema domain, immunoglobulin domain (Ig), short basic domain, secreted, (semaphorin) 3G	1.486	Cytoplasm	other
PLCL2	phospholipase C-like 2	1.476	Cytoplasm	enzyme
PDGFC	platelet derived growth factor C	1.376	Extracellular Space	growth factor
ADAMTS2	ADAM metallopeptidase with thrombospondin type 1 motif, 2	1.344	Extracellular Space	peptidase
NGEF	neuronal guanine nucleotide exchange factor	1.291	Cytoplasm	other
RAC3	ras-related C3 botulinum toxin substrate 3 (rho family, small GTP binding protein Rac3)	1.27	Cytoplasm	enzyme
HRAS	Harvey rat sarcoma viral oncogene homolog	1.236	Plasma Membrane	enzyme
PPP3CB	protein phosphatase 3, catalytic subunit, beta isozyme	1.235	Plasma Membrane	phosphatase
ARPC3	actin related protein 2/3 complex, subunit 3, 21kDa	1.213	Cytoplasm	other
ITSN1	intersectin 1 (SH3 domain protein)	-1.207	Cytoplasm	other
ABL1	ABL proto-oncogene 1, non-receptor tyrosine kinase	-1.221	Nucleus	kinase
LIMK2	LIM domain kinase 2	-1.224	Cytoplasm	kinase
NRP2	neuropilin 2	-1.23	Plasma Membrane	kinase
EPHB1	EPH receptor B1	-1.231	Plasma Membrane	kinase
PIK3R2	phosphoinositide-3-kinase, regulatory subunit 2 (beta)	-1.232	Cytoplasm	kinase
ARHGEF12	Rho guanine nucleotide exchange factor (GEF) 12	-1.238	Cytoplasm	other
EPHB3	EPH receptor B3	-1.249	Plasma Membrane	kinase
NFAT5	nuclear factor of activated T-cells 5, tonicity-responsive	-1.254	Nucleus	transcription regulator
ABLIM3	actin binding LIM protein family, member 3	-1.259	Cytoplasm	other
PRKD3	protein kinase D3	-1.275	Nucleus	kinase
EPHB2	EPH receptor B2	-1.289	Plasma Membrane	kinase
PRKAR1B	protein kinase, cAMP-dependent, regulatory, type I, beta	-1.291	Cytoplasm	kinase
EPHA3	EPH receptor A3	-1.297	Plasma Membrane	kinase
WNT2	wingless-type MMTV integration site family member 2	-1.297	Extracellular Space	cytokine
NFATC2	nuclear factor of activated T-cells, cytoplasmic, calcineurin-dependent 2	-1.299	Nucleus	transcription regulator
NFATC3	nuclear factor of activated T-cells, cytoplasmic, calcineurin-dependent 3	-1.305	Nucleus	transcription regulator
SEMA3C	sema domain, immunoglobulin domain (Ig), short basic domain, secreted, (semaphorin) 3C	-1.32	Extracellular Space	other
GLI3	GLI family zinc finger 3	-1.346	Nucleus	transcription regulator
FIGF	c-fos induced growth factor (vascular endothelial growth factor D)	-1.347	Extracellular Space	growth factor
PRKD1	protein kinase D1	-1.383	Cytoplasm	kinase
KIF7	kinesin family member 7	-1.401	Extracellular Space	other
NTRK2	neurotrophic tyrosine kinase, receptor, type 2	-1.431	Plasma Membrane	kinase
ADAMTS7	ADAM metallopeptidase with thrombospondin type 1 motif, 7	-1.474	Extracellular Space	peptidase
ARHGEF7	Rho guanine nucleotide exchange factor (GEF) 7	-1.498	Cytoplasm	other
ADAMTS6	ADAM metallopeptidase with thrombospondin type 1 motif, 6	-1.506	Extracellular Space	peptidase
SEMA3A	sema domain, immunoglobulin domain (Ig), short basic domain, secreted, (semaphorin) 3A	-1.546	Extracellular Space	other
ADAM19	ADAM metallopeptidase domain 19	-1.566	Plasma Membrane	peptidase
NTRK3	neurotrophic tyrosine kinase, receptor, type 3	-1.575	Plasma Membrane	kinase
BMP7	bone morphogenetic protein 7	-1.637	Extracellular Space	growth factor
ADAM23	ADAM metallopeptidase domain 23	-1.692	Plasma Membrane	peptidase
ADAM12	ADAM metallopeptidase domain 12	-1.697	Plasma Membrane	peptidase
ADAM28	ADAM metallopeptidase domain 28	-2.432	Plasma Membrane	peptidase
	Higher expression in FL
	Higher expression in LL

## Sheet: Hepatic Fibrosis
S7 Table. Top Canonical Pathways highly populated by DE genes from abdominal fat of FL and LL cockerels at 7 wk
Symbol	Entrez Gene Name	Fold Change	Location	Type(s)
IL1RAPL2	interleukin 1 receptor accessory protein-like 2	2.158	Plasma Membrane	transmembrane receptor
EDNRB	endothelin receptor type B	1.564	Plasma Membrane	G-protein coupled receptor
SMAD7	SMAD family member 7	1.403	Nucleus	transcription regulator
PDGFC	platelet derived growth factor C	1.376	Extracellular Space	growth factor
TNFRSF1B	tumor necrosis factor receptor superfamily, member 1B	1.318	Plasma Membrane	transmembrane receptor
MYH10	myosin, heavy chain 10, non-muscle	-1.225	Cytoplasm	other
COL6A3	collagen, type VI, alpha 3	-1.227	Extracellular Space	other
TGFBR2	transforming growth factor, beta receptor II (70/80kDa)	-1.227	Plasma Membrane	kinase
COL4A2	collagen, type IV, alpha 2	-1.228	Extracellular Space	other
COL3A1	collagen, type III, alpha 1	-1.231	Extracellular Space	other
COL4A1	collagen, type IV, alpha 1	-1.241	Extracellular Space	other
IFNGR1	interferon gamma receptor 1	-1.254	Plasma Membrane	transmembrane receptor
BCL2	B-cell CLL/lymphoma 2	-1.274	Cytoplasm	transporter
IGF1R	insulin-like growth factor 1 receptor	-1.279	Plasma Membrane	transmembrane receptor
COL15A1	collagen, type XV, alpha 1	-1.284	Extracellular Space	other
COL28A1	collagen, type XXVIII, alpha 1	-1.322	Extracellular Space	other
TNFSF10	tumor necrosis factor (ligand) superfamily, member 10	-1.343	Extracellular Space	cytokine
FIGF	c-fos induced growth factor (vascular endothelial growth factor D)	-1.347	Extracellular Space	growth factor
PDGFRB	platelet-derived growth factor receptor, beta polypeptide	-1.347	Plasma Membrane	kinase
AGTR1	angiotensin II receptor, type 1	-1.365	Plasma Membrane	G-protein coupled receptor
COL20A1	collagen, type XX, alpha 1	-1.386	Extracellular Space	other
IL1R1	interleukin 1 receptor, type I	-1.669	Plasma Membrane	transmembrane receptor
TGFB2	transforming growth factor, beta 2	-1.694	Extracellular Space	growth factor
FN1	fibronectin 1	-1.713	Extracellular Space	enzyme
PDGFRA	platelet-derived growth factor receptor, alpha polypeptide	-1.728	Plasma Membrane	kinase
COL27A1	collagen, type XXVII, alpha 1	-1.783	Extracellular Space	other
FGFR2	fibroblast growth factor receptor 2	-2.091	Plasma Membrane	kinase
	Higher expression in FL
	Higher expression in LL

## Sheet: RAR Activation
S7 Table. Top Canonical Pathways highly populated by DE genes from abdominal fat of FL and LL cockerels at 7 wk
Symbol	Entrez Gene Name	Fold Change	Location	Type(s)
RXRG	retinoid X receptor, gamma	1.761	Nucleus	ligand-dependent nuclear receptor
ALDH1A2	aldehyde dehydrogenase 1 family, member A2	1.534	Cytoplasm	enzyme
SMAD7	SMAD family member 7	1.403	Nucleus	transcription regulator
NSD1	nuclear receptor binding SET domain protein 1	-1.204	Nucleus	transcription regulator
ALDH1A3	aldehyde dehydrogenase 1 family, member A3	-1.205	Cytoplasm	enzyme
JAK2	Janus kinase 2	-1.218	Cytoplasm	kinase
PIK3R2	phosphoinositide-3-kinase, regulatory subunit 2 (beta)	-1.232	Cytoplasm	kinase
EP300	E1A binding protein p300	-1.233	Nucleus	transcription regulator
SMAD5	SMAD family member 5	-1.233	Nucleus	transcription regulator
MAPK8	mitogen-activated protein kinase 8	-1.256	Cytoplasm	kinase
PRKD3	protein kinase D3	-1.275	Nucleus	kinase
PRKAR1B	protein kinase, cAMP-dependent, regulatory, type I, beta	-1.291	Cytoplasm	kinase
ARID2	AT rich interactive domain 2 (ARID, RFX-like)	-1.297	Nucleus	transcription regulator
NT5C1B	5'-nucleotidase, cytosolic IB	-1.303	Cytoplasm	phosphatase
MAPK12	mitogen-activated protein kinase 12	-1.306	Cytoplasm	kinase
NR2F2	nuclear receptor subfamily 2, group F, member 2	-1.314	Nucleus	ligand-dependent nuclear receptor
MAP3K1	mitogen-activated protein kinase kinase kinase 1, E3 ubiquitin protein ligase	-1.339	Cytoplasm	kinase
ADCY3	adenylate cyclase 3	-1.343	Plasma Membrane	enzyme
MNAT1	MNAT CDK-activating kinase assembly factor 1	-1.346	Nucleus	other
NRIP1	nuclear receptor interacting protein 1	-1.371	Nucleus	transcription regulator
PRKD1	protein kinase D1	-1.383	Cytoplasm	kinase
SMARCD3	SWI/SNF related, matrix associated, actin dependent regulator of chromatin, subfamily d, member 3	-1.477	Nucleus	transcription regulator
RARB	retinoic acid receptor, beta	-1.531	Nucleus	ligand-dependent nuclear receptor
SMARCB1	SWI/SNF related, matrix associated, actin dependent regulator of chromatin, subfamily b, member 1	-1.579	Nucleus	transcription regulator
TGFB2	transforming growth factor, beta 2	-1.694	Extracellular Space	growth factor
ALDH1A1	aldehyde dehydrogenase 1 family, member A1	-2.444	Cytoplasm	enzyme
	Higher expression in FL
	Higher expression in LL
