# Supplementary material for: RNA-Seq Analysis of Abdominal Fat in Genetically Fat and Lean Chickens Highlights a Divergence in Expression of Genes Controlling Adiposity, Hemostasis, and Lipid Metabolism
Source: PLoS One. 2015 Oct 7;10(10):e0139549. doi: 10.1371/journal.pone.0139549 (PMC4596860; doi:10.1371/journal.pone.0139549)
Supplement: S7 Table — This Excel file contains five worksheets of DE genes that populate the five toxicology functions identified by IPA analysis (see Table 2). The top five toxicology functions from IPA analysis are: “Cardiac Hypertrophy, RAR Activation, Liver Proliferation, Oxidative Stress, and TGF-β Signaling”. Each worksheet lists the following information: gene symbol, Entrez gene name, fold-change (FL/LL), cellular location and type of molecule. (XLSX) [file pone.0139549.s008.xlsx]

## Sheet: Cardiac Hypertrophy
S7 Table. Top five tox functions identified by IPA of DE genes from RNAseq of abdominal fat in FL and LL cockerels at 7 wk
Symbol	Entrez Gene Name	Fold Change	Location	Type(s)
DUSP5	dual specificity phosphatase 5	1.706	Nucleus	phosphatase
PLAU	plasminogen activator, urokinase	1.629	Extracellular Space	peptidase
HSPB8	heat shock 22kDa protein 8	1.55	Cytoplasm	kinase
TXN	thioredoxin	1.477	Cytoplasm	enzyme
FABP3	fatty acid binding protein 3, muscle and heart	1.457	Cytoplasm	transporter
SMAD7	SMAD family member 7	1.403	Nucleus	transcription regulator
PDGFC	platelet derived growth factor C	1.376	Extracellular Space	growth factor
PARK7	parkinson protein 7	1.342	Nucleus	enzyme
PNPLA2	patatin-like phospholipase domain containing 2	1.315	Cytoplasm	enzyme
GLA	galactosidase, alpha	1.294	Cytoplasm	enzyme
EEF1D	eukaryotic translation elongation factor 1 delta (guanine nucleotide exchange protein)	1.254	Cytoplasm	translation regulator
HRAS	Harvey rat sarcoma viral oncogene homolog	1.236	Plasma Membrane	enzyme
PPP3CB	protein phosphatase 3, catalytic subunit, beta isozyme	1.235	Plasma Membrane	phosphatase
TLN1	talin 1	-1.203	Plasma Membrane	other
VAV2	vav 2 guanine nucleotide exchange factor	-1.203	Cytoplasm	transcription regulator
DYRK1A	dual-specificity tyrosine-(Y)-phosphorylation regulated kinase 1A	-1.207	Nucleus	kinase
IL6ST	interleukin 6 signal transducer	-1.221	Plasma Membrane	transmembrane receptor
MYH10	myosin, heavy chain 10, non-muscle	-1.225	Cytoplasm	other
EP300	E1A binding protein p300	-1.233	Nucleus	transcription regulator
HIF1A	hypoxia inducible factor 1, alpha subunit (basic helix-loop-helix transcription factor)	-1.233	Nucleus	transcription regulator
AKAP13	A kinase (PRKA) anchor protein 13	-1.25	Cytoplasm	other
MAPK8	mitogen-activated protein kinase 8	-1.256	Cytoplasm	kinase
BCL2	B-cell CLL/lymphoma 2	-1.274	Cytoplasm	transporter
ABCA1	ATP-binding cassette, sub-family A (ABC1), member 1	-1.282	Plasma Membrane	transporter
TRPC1	transient receptor potential cation channel, subfamily C, member 1	-1.285	Plasma Membrane	ion channel
DNAJC3	DnaJ (Hsp40) homolog, subfamily C, member 3	-1.299	Cytoplasm	other
NFATC2	nuclear factor of activated T-cells, cytoplasmic, calcineurin-dependent 2	-1.299	Nucleus	transcription regulator
PHC1	polyhomeotic homolog 1 (Drosophila)	-1.301	Nucleus	transcription regulator
DACT1	dishevelled-binding antagonist of beta-catenin 1	-1.304	Cytoplasm	other
NFATC3	nuclear factor of activated T-cells, cytoplasmic, calcineurin-dependent 3	-1.305	Nucleus	transcription regulator
NR3C2	nuclear receptor subfamily 3, group C, member 2	-1.307	Nucleus	ligand-dependent nuclear receptor
SLC8A1	solute carrier family 8 (sodium/calcium exchanger), member 1	-1.316	Plasma Membrane	transporter
CREM	cAMP responsive element modulator	-1.321	Nucleus	transcription regulator
PBX1	pre-B-cell leukemia homeobox 1	-1.327	Nucleus	transcription regulator
HDAC4	histone deacetylase 4	-1.349	Nucleus	transcription regulator
DMD	dystrophin	-1.351	Plasma Membrane	other
AGTR1	angiotensin II receptor, type 1	-1.365	Plasma Membrane	G-protein coupled receptor
PDE5A	phosphodiesterase 5A, cGMP-specific	-1.39	Cytoplasm	enzyme
RGS5	regulator of G-protein signaling 5	-1.431	Plasma Membrane	other
GPX3	glutathione peroxidase 3 (plasma)	-1.438	Extracellular Space	enzyme
CA2	carbonic anhydrase II	-1.463	Cytoplasm	enzyme
ANGPT1	angiopoietin 1	-1.514	Extracellular Space	growth factor
POSTN	periostin, osteoblast specific factor	-1.526	Extracellular Space	other
SEMA3A	sema domain, immunoglobulin domain (Ig), short basic domain, secreted, (semaphorin) 3A	-1.546	Extracellular Space	other
KCNQ1	potassium channel, voltage gated KQT-like subfamily Q, member 1	-1.587	Plasma Membrane	ion channel
AGTR2	angiotensin II receptor, type 2	-1.611	Plasma Membrane	G-protein coupled receptor
FN1	fibronectin 1	-1.713	Extracellular Space	enzyme
KLF5	Kruppel-like factor 5 (intestinal)	-2.488	Nucleus	transcription regulator
	Higher expression in FL
	Higher expression in LL

## Sheet: RAR Activation
S8 Table. Top five tox functions identified by IPA of DE genes from RNAseq of abdominal fat in FL and LL cockerels at 7 wk
Symbol	Entrez Gene Name	Fold Change	Location	Type(s)
RXRG	retinoid X receptor, gamma	1.761	Nucleus	ligand-dependent nuclear receptor
ALDH1A2	aldehyde dehydrogenase 1 family, member A2	1.534	Cytoplasm	enzyme
SMAD7	SMAD family member 7	1.403	Nucleus	transcription regulator
NSD1	nuclear receptor binding SET domain protein 1	-1.204	Nucleus	transcription regulator
ALDH1A3	aldehyde dehydrogenase 1 family, member A3	-1.205	Cytoplasm	enzyme
JAK2	Janus kinase 2	-1.218	Cytoplasm	kinase
PIK3R2	phosphoinositide-3-kinase, regulatory subunit 2 (beta)	-1.232	Cytoplasm	kinase
EP300	E1A binding protein p300	-1.233	Nucleus	transcription regulator
SMAD5	SMAD family member 5	-1.233	Nucleus	transcription regulator
MAPK8	mitogen-activated protein kinase 8	-1.256	Cytoplasm	kinase
PRKD3	protein kinase D3	-1.275	Nucleus	kinase
PRKAR1B	protein kinase, cAMP-dependent, regulatory, type I, beta	-1.291	Cytoplasm	kinase
ARID2	AT rich interactive domain 2 (ARID, RFX-like)	-1.297	Nucleus	transcription regulator
NT5C1B	5'-nucleotidase, cytosolic IB	-1.303	Cytoplasm	phosphatase
MAPK12	mitogen-activated protein kinase 12	-1.306	Cytoplasm	kinase
NR2F2	nuclear receptor subfamily 2, group F, member 2	-1.314	Nucleus	ligand-dependent nuclear receptor
MAP3K1	mitogen-activated protein kinase kinase kinase 1, E3 ubiquitin protein ligase	-1.339	Cytoplasm	kinase
ADCY3	adenylate cyclase 3	-1.343	Plasma Membrane	enzyme
MNAT1	MNAT CDK-activating kinase assembly factor 1	-1.346	Nucleus	other
NRIP1	nuclear receptor interacting protein 1	-1.371	Nucleus	transcription regulator
PRKD1	protein kinase D1	-1.383	Cytoplasm	kinase
SMARCD3	SWI/SNF related, matrix associated, actin dependent regulator of chromatin, subfamily d, member 3	-1.477	Nucleus	transcription regulator
RARB	retinoic acid receptor, beta	-1.531	Nucleus	ligand-dependent nuclear receptor
SMARCB1	SWI/SNF related, matrix associated, actin dependent regulator of chromatin, subfamily b, member 1	-1.579	Nucleus	transcription regulator
TGFB2	transforming growth factor, beta 2	-1.694	Extracellular Space	growth factor
ALDH1A1	aldehyde dehydrogenase 1 family, member A1	-2.444	Cytoplasm	enzyme
	Higher expression in FL
	Higher expression in LL

## Sheet: Liver Proliferation
S8 Table. Top five tox functions identified by IPA of DE genes from RNAseq of abdominal fat in FL and LL cockerels at 7 wk
Symbol	Entrez Gene Name	Fold Change	Location	Type(s)
ABCB4	ATP-binding cassette, sub-family B (MDR/TAP), member 4	1.903	Plasma Membrane	transporter
LTB4R	leukotriene B4 receptor	1.81	Plasma Membrane	G-protein coupled receptor
PROS1	protein S (alpha)	1.647	Extracellular Space	other
CXCR4	chemokine (C-X-C motif) receptor 4	1.576	Plasma Membrane	G-protein coupled receptor
EDNRB	endothelin receptor type B	1.564	Plasma Membrane	G-protein coupled receptor
FST	follistatin	1.47	Extracellular Space	other
ADA	adenosine deaminase	1.445	Cytoplasm	enzyme
SMAD7	SMAD family member 7	1.403	Nucleus	transcription regulator
CEBPA	CCAAT/enhancer binding protein (C/EBP), alpha	1.341	Nucleus	transcription regulator
TNFRSF1B	tumor necrosis factor receptor superfamily, member 1B	1.318	Plasma Membrane	transmembrane receptor
HRAS	Harvey rat sarcoma viral oncogene homolog	1.236	Plasma Membrane	enzyme
IL6ST	interleukin 6 signal transducer	-1.221	Plasma Membrane	transmembrane receptor
TGFBR2	transforming growth factor, beta receptor II (70/80kDa)	-1.227	Plasma Membrane	kinase
ITGAV	integrin, alpha V	-1.25	Plasma Membrane	ion channel
IFNGR1	interferon gamma receptor 1	-1.254	Plasma Membrane	transmembrane receptor
MAPK8	mitogen-activated protein kinase 8	-1.256	Cytoplasm	kinase
BCL2	B-cell CLL/lymphoma 2	-1.274	Cytoplasm	transporter
IGF1R	insulin-like growth factor 1 receptor	-1.279	Plasma Membrane	transmembrane receptor
NFATC3	nuclear factor of activated T-cells, cytoplasmic, calcineurin-dependent 3	-1.305	Nucleus	transcription regulator
AGTR1	angiotensin II receptor, type 1	-1.365	Plasma Membrane	G-protein coupled receptor
XDH	xanthine dehydrogenase	-1.482	Cytoplasm	enzyme
CNR1	cannabinoid receptor 1 (brain)	-1.518	Plasma Membrane	G-protein coupled receptor
FGF18	fibroblast growth factor 18	-1.522	Extracellular Space	growth factor
SMARCB1	SWI/SNF related, matrix associated, actin dependent regulator of chromatin, subfamily b, member 1	-1.579	Nucleus	transcription regulator
BMP7	bone morphogenetic protein 7	-1.637	Extracellular Space	growth factor
PTN	pleiotrophin	-1.887	Extracellular Space	growth factor
FGFR2	fibroblast growth factor receptor 2	-2.09	Plasma Membrane	kinase
MDK	midkine (neurite growth-promoting factor 2)	-2.311	Extracellular Space	growth factor
	Higher expression in FL
	Higher expression in LL

## Sheet: Oxidative Stress
S8 Table. Top five tox functions identified by IPA of DE genes from RNAseq of abdominal fat in FL and LL cockerels at 7 wk
Symbol	Entrez Gene Name	Fold Change	Location	Type(s)
ME1	malic enzyme 1, NADP(+)-dependent, cytosolic	1.687	Cytoplasm	enzyme
PRDX6	peroxiredoxin 6	1.561	Cytoplasm	enzyme
PRDX4	peroxiredoxin 4	1.417	Cytoplasm	enzyme
GCLM	glutamate-cysteine ligase, modifier subunit	1.366	Cytoplasm	enzyme
NFE2L1	nuclear factor, erythroid 2-like 1	1.268	Nucleus	transcription regulator
SOD1	superoxide dismutase 1, soluble	1.217	Cytoplasm	enzyme
MGST1	microsomal glutathione S-transferase 1	1.206	Cytoplasm	enzyme
PRDX1	peroxiredoxin 1	1.205	Cytoplasm	enzyme
GPX3	glutathione peroxidase 3 (plasma)	-1.438	Extracellular Space	enzyme
XDH	xanthine dehydrogenase	-1.482	Cytoplasm	enzyme
GGT1	gamma-glutamyltransferase 1	-1.849	Plasma Membrane	enzyme
	Higher expression in FL
	Higher expression in LL

## Sheet: TGF-B Signaling
S8 Table. Top five tox functions identified by IPA of DE genes from RNAseq of abdominal fat in FL and LL cockerels at 7 wk
Symbol	Entrez Gene Name	Fold Change	Location	Type(s)
SMAD7	SMAD family member 7	1.403	Nucleus	transcription regulator
PMEPA1	prostate transmembrane protein, androgen induced 1	1.34	Plasma Membrane	other
HRAS	Harvey rat sarcoma viral oncogene homolog	1.236	Plasma Membrane	enzyme
TGFBR2	transforming growth factor, beta receptor II (70/80kDa)	-1.227	Plasma Membrane	kinase
EP300	E1A binding protein p300	-1.233	Nucleus	transcription regulator
SMAD5	SMAD family member 5	-1.233	Nucleus	transcription regulator
ZNF423	zinc finger protein 423	-1.243	Nucleus	transcription regulator
TRAF6	TNF receptor-associated factor 6, E3 ubiquitin protein ligase	-1.251	Cytoplasm	enzyme
MAPK8	mitogen-activated protein kinase 8	-1.256	Cytoplasm	kinase
BCL2	B-cell CLL/lymphoma 2	-1.274	Cytoplasm	transporter
MAPK12	mitogen-activated protein kinase 12	-1.306	Cytoplasm	kinase
TGIF1	TGFB-induced factor homeobox 1	-1.378	Nucleus	transcription regulator
BMP7	bone morphogenetic protein 7	-1.637	Extracellular Space	growth factor
TGFB2	transforming growth factor, beta 2	-1.694	Extracellular Space	growth factor
	Higher expression in FL
	Higher expression in LL
