# Supplementary material for: RNA-Seq Analysis of Abdominal Fat in Genetically Fat and Lean Chickens Highlights a Divergence in Expression of Genes Controlling Adiposity, Hemostasis, and Lipid Metabolism
Source: PLoS One. 2015 Oct 7;10(10):e0139549. doi: 10.1371/journal.pone.0139549 (PMC4596860; doi:10.1371/journal.pone.0139549)
Supplement: S8 Table — This Excel file contains a worksheet that list 16 DE genes identified by IPA as “Upstream regulators”. The worksheet list the following information: gene symbol, fold-change (FL/LL), function of regulator, IPA activation z-score, P-value of overlap, the number of target genes, and list of all direct target genes of that transcription regulator in the DE dataset from RNA-Seq analysis. (XLSX) [file pone.0139549.s009.xlsx]

## Sheet: DE Transcriptional Regulators_ 
S8 Table. Sixteen DE genes identified by IPA from RNA-Seq analysis of abdominal fat in FL and LL cockerels are transcriptional regulators
Upstream Regulator	Fold Change	Function	Activation z-score	p-value of overlap	# Target Genes	Target molecules in dataset
EAF2	1.881	transcription regulator		0.00958	2	HIF1A,WNT4
SMAD7	1.403	transcription regulator	0.817	0.00274	15	ADAMTS2,BMP7,CDH2,COL3A1,COL6A3,EFEMP1,FN1,FST,NID2,PMEPA1,SCD,SMAD7,TGFB2,TGFBR2,TXN
PARK7	1.342	enzyme	-0.254	0.00262	4	AR,HIF1A,TXN,VIM
CEBPA	1.341	transcription regulator	2.344	0.0144	35	AKR1B10,ANXA1,APLNR,ARL4C,ARL6IP5,ASNS,ASS1,BCL2,BHMT,CA2,CEBPA,CRADD,CREG1,CXCR4,EPHX1,FASN,G0S2,Gsta1,IRS2,KLF5,KRT7,MMRN1,NFATC2,NR5A2,PCSK6,PLIN1,PPL,PPP1R3C,PTGS1,RNF144A,SCD,SOD1,TGFB2,TNFSF10,VCAN
EP300	-1.233	transcription regulator	-1.331	9.19e-06	46	ADAM12,AHI1,ANGPT1,AR,ARHGEF3,BMF,CA2,CEBPA,CRISPLD2,CXCR4,EP300,EPHB2,EVL,FASN,FMNL2,FN1,FRMD4B,FTH1,GRAMD3,HDAC11,IGF1R,IL1R1,ITGA9,LAMA3,MDM1,MMD,NOTCH1,NPAS2,NTN1,NTRK3,PDE10A,PDGFRB,PGR,PHIP,PIP5K1B,PLEKHF1,PTPRF,RARB,SMAD7,SMOC1,SPHK1,SPSB1,STOM,TGFBR2,TULP4,ULK2
NCOA3	-1.247	transcription regulator	-1.465	0.0131	9	BCL2,CEBPA,FGFR2,HK2,IGF1R,MNAT1,NCOA3,PGR,RARB
KMT2A	-1.281	transcription regulator	-1.381	0.0155	7	BAG3,BCL2,HOXA11,HOXB8,MEIS1,PBX1,PGR
NFYB	-1.294	transcription regulator		0.00158	28	AMD1,CDH2,CDS2,CNTN4,CYTIP,DCLK3,DPP10,DPP4,DTL,FGFR2,FLCN,FLRT2,FTH1,GLA,HCCS,HMGN3,ICK,IFFO1,KMT2E,LPIN1,PDGFRB,PGRMC1,SESN1,SH3GL1,STX16,SYNJ2,TGFBR2,VIM
EBF1	-1.313	transcription regulator	-1.914	0.00559	15	ADCY3,CBLB,EBF1,FASN,HK2,MAPK8,PHKA2,PIK3R2,POSTN,PPP1R3C,PRKAR1B,PTPRF,PYGB,SCD,TLR3
CREM	-1.321	transcription regulator	1.425	0.0227	15	ABCA1,BCL2,COL3A1,CREM,CYP46A1,DUSP14,FRMD6,IRS2,KLF5,NOTCH1,PDE3A,RARB,SLC16A1,SMC4,SPATA20
AR	-1.349	ligand-dependent nuclear receptor	-0.518	1.04e-05	46	ABCA1,ALDH1A1,AMD1,AR,ARHGEF7,BMF,CA4,CAMKK2,CAV2,CDH11,CDH2,COL3A1,DHCR24,DYRK1A,EDNRB,ELK4,EMB,EPHX1,ERO1L,FABP5,FGFR2,HSPH1,IGF1R,IL1R1,IMPDH2,ITGB4,KCNQ1,LAMA5,NAP1L1,NOTCH1,PDE9A,PDGFRA,PGR,PLAU,PMEPA1,PROS1,PTGS1,RARRES1,SLCO3A1,SORD,STEAP2,STK39,TGFB2,TGFBR2,VCAN,VIM
RBPJ	-1.379	transcription regulator	2.449	1	7	BMP7,DLL1,FGF18,FIGF,MDK,NFATC3,TGFB2
SMARCB1	-1.579	transcription regulator	-0.557	0.00294	19	ADD3,ATP1B1,BAG3,BNIP3,CA8,COL14A1,CXCR4,DOCK4,GJB1,IGFBP2,NEO1,POSTN,PPP1R3C,PTN,SMAD5,SMARCB1,SMC4,TCF21,WASF3
HOXA11	-1.658	transcription regulator		0.0354	3	ANXA1,HOXA11,ITGA8
PGR	-2.233	ligand-dependent nuclear receptor	0.205	1.06e-06	25	ACOX1,AKAP13,ALDH1A3,AMD1,AR,ATP1B1,CAPN2,CD59,CEBPA,CTBS,DST,ENC1,EZR,FN1,HIF1A,IL1R1,IRS2,KLF5,PGR,PGRMC1,PLAU,POSTN,PPIF,VCAN,WNT4
KLF5	-2.488	transcription regulator	-1.814	0.0288	7	ACOX1,CXCR4,FGF18,HIF1A,KLF5,NOTCH1,SORCS2
		Higher expression in FL
		Higher expression in LL
