# Supplementary material for: RNA-Seq Analysis of Abdominal Fat in Genetically Fat and Lean Chickens Highlights a Divergence in Expression of Genes Controlling Adiposity, Hemostasis, and Lipid Metabolism
Source: PLoS One. 2015 Oct 7;10(10):e0139549. doi: 10.1371/journal.pone.0139549 (PMC4596860; doi:10.1371/journal.pone.0139549)
Supplement: S9 Table — This Excel file contains a worksheet that lists the genes used for qRT-PCR verification of differential gene expression, the average expression level ±SEM, and the significance level between four FL and 4 LL cockerels (see Table 5 for FL and LL means ±SEM). (XLSX) [file pone.0139549.s010.xlsx]

## Sheet: Sheet1
S9 Table. Verification of gene expression in abdominal fat of FL and LL cockerels by qRT-PCR analysis
Gene ID	FL Average	FL SEM	LL Average	LL SEM	P-value
AGTR1	1.18521	0.0456677	1.45376	0.0868111	0.0535403
AGTR2	1.24932	0.0754854	2.20676	0.151955	0.00263326
ALB	1.29813	0.0980442	95.0295	40.0707	0.0318203
AR	1.52323	0.241595	3.73641	0.931187	0.0536251
BMP15	7.69458	1.80092	2.73122	0.643437	0.032824
CNR1	1.4684	0.154947	2.12817	0.163327	0.0542552
CYP24A1	1.94517	0.152533	1.31703	0.149448	0.0832303	NS
DAGLA	1.6439	0.230396	1.37478	0.0981577	0.290324	NS
DHCR24	2.06845	0.231841	1.25804	0.104495	0.0248912
DPP4	1.29832	0.096834	1.99703	0.131019	0.0125055
EDN1	1.29872	0.119271	2.71292	0.29609	0.0129887
EDN2	1.12177	0.0751219	2.21138	0.119113	0.000639302
ENG	1.23967	0.133173	2.06658	0.208348	0.0380641
EP300	1.20085	0.174533	2.66845	0.447363	0.0443809
FAAH	3.21007	0.179467	1.71451	0.17095	0.0070159
FADS2	1.77339	0.0828604	1.29024	0.121495	0.0537679
FASN	3.48646	0.904564	1.2256	0.0967914	0.0412427
FGFR2	1.60646	0.143665	5.53733	1.16655	0.0495523
FGFR3	3.61824	0.0453856	2.10263	0.283649	0.0408132
GCG	1.18751	0.0786587	2.14489	0.275163	0.0186792
GCGR	1.2591	0.11944	1.20618	0.0321585	0.451348	NS
GLP1R	1.16737	0.0535342	1.60459	0.119951	0.0360143
GRM8	8.17307	2.52378	19.0141	3.37666	0.086654	NS
HIF1A	1.13828	0.0399186	1.61751	0.130403	0.0413634
HK2	2.47537	0.179125	1.61274	0.208161	0.043735
HSD17B7	2.78116	0.297135	1.86008	0.203549	0.0518636
IGF1R	1.19738	0.0930471	1.87537	0.113711	0.0448516
IGF1R	1.78028	0.262857	1.38921	0.149972	0.204608	NS
IGFBP2	6.51494	1.09297	2.42154	0.335534	0.0161635
IGFBP7	1.15839	0.0729591	1.59898	0.06753	0.018244
IRS2	2.87482	0.292883	1.62617	0.258969	0.0370655
LPIN1	2.10854	0.21264	1.16478	0.0522124	0.00725414
MC5R	5.31504	0.86672	2.32163	0.424536	0.0436915
ME1	2.71451	0.134216	1.78383	0.206383	0.0328523
NCOA3	1.20581	0.076642	1.80392	0.180276	0.0317323
NPY	1.78856	0.351934	1.32224	0.123621	0.23449	NS
NPY2R	2.90206	0.263103	1.72765	0.189588	0.041344
PCK1	3.78234	0.96504	11.4731	1.56646	0.0207563
PGR	1.34009	0.12562	2.79398	0.314278	0.0128218
PGR	1.25856	0.0666973	2.24038	0.222928	0.0156774
PGRMC1	17.7894	0.928187	13.1004	0.41901	0.00915094
POSTN	1.42469	0.139748	2.18063	0.183033	0.0306759
RXRG	2.00675	0.186018	1.34641	0.0919302	0.037308
SCD	12.8952	1.46143	5.46335	1.09089	0.0435683
scGH	1.95294	0.195182	1.28145	0.112276	0.041454
SERPING1	1.16835	0.031532	1.62204	0.132846	0.0369813
SSTR2	5.56175	0.470766	1.9579	0.24359	0.00226244
TTR	1.60027	0.246977	7.15955	1.96132	0.0360432
WNT4	5.08165	0.484317	2.16393	0.304974	0.0114134
Each value represents the average expression ± SEM of 4 FL or 4 LL birds per gene. (see Table 5).
		Non-significant (NS)
